# Supplementary material for: ﻿Reconsideration of some populations of Euscorpiusconcinnus complex (Scorpiones, Euscorpiidae)
Source: Zookeys. 2022 May 16;1100:117–64. doi: 10.3897/zookeys.1100.78979 (PMC9848939; doi:10.3897/zookeys.1100.78979)
Supplement: XML Treatment for Euscorpius concinnus [file zookeys.1100.78979-treatment1.xml]

<!DOCTYPE tp:taxon-treatment
  PUBLIC "-//TaxonX//DTD Taxonomic Treatment Publishing DTD v0 20100105//EN" "tax-treatment-NSO.dtd">
<tp:taxon-treatment xmlns:tp="http://www.plazi.org/taxpub"><tp:treatment-meta><kwd-group><label>Taxon classification</label><kwd>
                <named-content content-type="kingdom">Animalia</named-content>
              </kwd><kwd>
                <named-content content-type="order">Scorpiones</named-content>
              </kwd><kwd>
                <named-content content-type="family">Euscorpiidae</named-content>
              </kwd></kwd-group><mixed-citation publication-type="journal"><person-group><name><surname>Tropea</surname><given-names>Gioele</given-names></name><name><surname>Parmakelis</surname><given-names>Aristeidis</given-names></name></person-group><article-title>﻿Reconsideration of some populations of <italic><tp:taxon-name><tp:taxon-name-part taxon-name-part-type="genus" reg="Euscorpius">Euscorpius</tp:taxon-name-part><tp:taxon-name-part taxon-name-part-type="species" reg="concinnus">concinnus</tp:taxon-name-part></tp:taxon-name></italic> complex (<tp:taxon-name><tp:taxon-name-part taxon-name-part-type="order">Scorpiones</tp:taxon-name-part></tp:taxon-name>, <tp:taxon-name><tp:taxon-name-part taxon-name-part-type="family">Euscorpiidae</tp:taxon-name-part></tp:taxon-name>)</article-title><source>Zookeys</source><day>16</day><month>05</month><year>2022</year><volume>1100</volume><fpage>117</fpage><lpage>164</lpage><pub-id pub-id-type="doi">10.3897/zookeys.1100.78979</pub-id></mixed-citation></tp:treatment-meta><tp:nomenclature><label>﻿</label><tp:taxon-name>
              <object-id xmlns:xlink="http://www.w3.org/1999/xlink" content-type="arpha" xlink:type="simple">C7AA013C-C0FD-5995-9997-5588C83C0B4E</object-id>
              <tp:taxon-name-part taxon-name-part-type="genus" reg="Euscorpius">Euscorpius</tp:taxon-name-part>
              <tp:taxon-name-part taxon-name-part-type="species" reg="concinnus">concinnus</tp:taxon-name-part>
            </tp:taxon-name><tp:taxon-authority>(C.L. Koch, 1837)</tp:taxon-authority><xref ref-type="fig" rid="F1">Figs 1</xref><xref ref-type="fig" rid="F2">, 2</xref><xref ref-type="fig" rid="F3">, 3</xref><xref ref-type="fig" rid="F4">, 4</xref><xref ref-type="fig" rid="F5">, 5</xref><xref ref-type="table" rid="T1">, Tables 1</xref><xref ref-type="table" rid="T3">, 3</xref><xref ref-type="table" rid="T4">, 4</xref></tp:nomenclature><tp:treatment-sec sec-type="type material" id="SECID0EKFAG"><title>Type material.</title><p><bold><italic>Holotype</italic></bold>: ♀ (lost), type locality unknown.</p><p><bold><italic>Neotype</italic></bold>: ♀ (<abbrev xmlns:xlink="http://www.w3.org/1999/xlink" xlink:title="Collection of V. Vignoli, Dipartimento di Biologia Evolutiva, University of Siena" id="ABBRID0E3FAG" xlink:type="simple">VVZC</abbrev> Eut516), Italy, Tuscany, Castelnuovo Berardenga (SI), Ponte a Bozzone, <named-content xmlns:xlink="http://www.w3.org/1999/xlink" content-type="dwc:verbatimCoordinates" xlink:type="simple"><named-content content-type="geo-json" specific-use="{&#34;type&#34;:&#34;Point&#34;,&#34;coordinates&#34;:[11.386139,43.350333]}" id="NCID0EDGAG" xlink:type="simple">43.3503333°N, 11.38613889°E</named-content></named-content>, under tree bark, pine wood, 13 October 2003 (V. Vignoli and F. Cicconardi coll.), by designation of <xref ref-type="bibr" rid="B21">Vignoli et al. (2005)</xref>.</p><fig id="F1" position="float" orientation="portrait"><object-id xmlns:xlink="http://www.w3.org/1999/xlink" content-type="doi" xlink:type="simple">10.3897/zookeys.1100.78979.figure1</object-id><object-id xmlns:xlink="http://www.w3.org/1999/xlink" content-type="arpha" xlink:type="simple">98F4A900-A8C9-5B87-843C-8A35084B6E36</object-id><label>Figure 1.</label><caption><p>Dorsal and ventral view of <italic><tp:taxon-name><tp:taxon-name-part taxon-name-part-type="genus" reg="Euscorpius">Euscorpius</tp:taxon-name-part><tp:taxon-name-part taxon-name-part-type="species" reg="concinnus">concinnus</tp:taxon-name-part></tp:taxon-name></italic> male topotype. Scale bar: 4.00 mm.</p></caption><graphic xmlns:xlink="http://www.w3.org/1999/xlink" xlink:href="zookeys-1100-117_article-78979__-g001.jpg" position="float" orientation="portrait" xlink:type="simple" id="oo_684428.jpg"><uri content-type="original_file" xlink:type="simple">https://binary.pensoft.net/fig/684428</uri></graphic></fig></tp:treatment-sec><tp:treatment-sec sec-type="Other examined specimens" id="SECID0EEHAG"><title>Other examined specimens.</title><p><bold>Italy: Tuscany</bold>: near SP408, W of San Giovanni A Cerreto, (SI), <named-content xmlns:xlink="http://www.w3.org/1999/xlink" content-type="dwc:verbatimCoordinates" xlink:type="simple"><named-content content-type="geo-json" specific-use="{&#34;type&#34;:&#34;Point&#34;,&#34;coordinates&#34;:[11.385845,43.350367]}" id="NCID0EPHAG" xlink:type="simple">43.350367°N, 11.385845°E</named-content></named-content>, 293, under tree bark, pine wood, 12 August 2013, leg. G. Tropea, S. Tropea, 2 ♂♂, 4 ♀♀ topotypes (<abbrev xmlns:xlink="http://www.w3.org/1999/xlink" xlink:title="personal collection of Gioele Tropea" id="ABBRID0EUHAG" xlink:type="simple">GTC</abbrev> 352–358); Apuan Alps, <named-content xmlns:xlink="http://www.w3.org/1999/xlink" content-type="dwc:verbatimCoordinates" xlink:type="simple"><named-content content-type="geo-json" specific-use="{&#34;type&#34;:&#34;Point&#34;,&#34;coordinates&#34;:[10.264720,44.050790]}" id="NCID0E2HAG" xlink:type="simple">44.05079°N, 10.26472°E</named-content></named-content>, 810 m, 19 July 2015, leg. G. Tropea, S. Tropea, 2 ♀♀ (<abbrev xmlns:xlink="http://www.w3.org/1999/xlink" xlink:title="personal collection of Gioele Tropea" id="ABBRID0EAIAG" xlink:type="simple">GTC</abbrev> 648, 649); Elba Island, lrgs. A. Valle, Bianchi, 4 January 1963, 1 ♂ (<abbrev xmlns:xlink="http://www.w3.org/1999/xlink" xlink:title="Museo Civico di Scienze Naturali E. Caffi" id="ABBRID0EEIAG" xlink:type="simple">MSNB</abbrev> 1593); Elba Island, A. Valle, Bianchi, 8 January 1963, 1 ♂♂ (<abbrev xmlns:xlink="http://www.w3.org/1999/xlink" xlink:title="Museo Civico di Scienze Naturali E. Caffi" id="ABBRID0EIIAG" xlink:type="simple">MSNB</abbrev> 1604); Elba Island, Mt. Perone, pinewood, legs. E. Dominici, 1 ♂ (<abbrev xmlns:xlink="http://www.w3.org/1999/xlink" xlink:title="personal collection of Gioele Tropea" id="ABBRID0EMIAG" xlink:type="simple">GTC</abbrev> 462); Valle Benedetta, hills of Livorno, Livorno, 13 May 2012, leg. G. Tropea, 1 ♀ (GTC161–168); Massa, 17 October 2011, leg. A. Rossi, 1 ♂, 1 ♀ (<abbrev xmlns:xlink="http://www.w3.org/1999/xlink" xlink:title="personal collection of Gioele Tropea" id="ABBRID0EQIAG" xlink:type="simple">GTC</abbrev> 109, 110); Mt. Albano, Firenze, 1969, leg. Giuliani, 1 ♀♀ (<named-content xmlns:xlink="http://www.w3.org/1999/xlink" content-type="dwc:institutional_code" xlink:title="Museo di Storia Naturale dell’Università degli Studi di Firenze, sezione di Zoologia La Specola" xlink:href="http://grbio.org/institution/museo-zoologico-la-specola-universita-di-firenze" xlink:type="simple">MZUF</named-content> 9552); Mt. Albano, Firenze, 20 September 1975, leg. Valle, Moretti, 1 ♀ (<abbrev xmlns:xlink="http://www.w3.org/1999/xlink" xlink:title="Museo Civico di Scienze Naturali E. Caffi" id="ABBRID0EYIAG" xlink:type="simple">MSNB</abbrev> 10158); Mt. Corchia, <named-content xmlns:xlink="http://www.w3.org/1999/xlink" content-type="dwc:verbatimCoordinates" xlink:type="simple"><named-content content-type="geo-json" specific-use="{&#34;type&#34;:&#34;Point&#34;,&#34;coordinates&#34;:[10.277860,44.024160]}" id="NCID0E6IAG" xlink:type="simple">44.02416°N, 10.27786°E</named-content></named-content>, 708 m, 19 July 2015, leg. G. Tropea, S. Tropea, 2 ♂♂, 3 ♀♀ (<abbrev xmlns:xlink="http://www.w3.org/1999/xlink" xlink:title="personal collection of Gioele Tropea" id="ABBRID0EEJAG" xlink:type="simple">GTC</abbrev> 643–647); same data but <named-content xmlns:xlink="http://www.w3.org/1999/xlink" content-type="dwc:verbatimCoordinates" xlink:type="simple"><named-content content-type="geo-json" specific-use="{&#34;type&#34;:&#34;Point&#34;,&#34;coordinates&#34;:[10.271650,44.034480]}" id="NCID0ELJAG" xlink:type="simple">44.03448°N, 10.27165°E</named-content></named-content>, 1126 m, 1 ♂, 1 ♀ (<abbrev xmlns:xlink="http://www.w3.org/1999/xlink" xlink:title="personal collection of Gioele Tropea" id="ABBRID0EQJAG" xlink:type="simple">GTC</abbrev> 641, 642); Piazza al Serchio (LU), 20 September 1975, leg. A. Valle, G.L. Moretti, 4 ♂♂, 5 ♀♀ (<abbrev xmlns:xlink="http://www.w3.org/1999/xlink" xlink:title="Museo Civico di Scienze Naturali E. Caffi" id="ABBRID0EUJAG" xlink:type="simple">MSNB</abbrev> 10137–10140, 10143, 10147, 10153, 10156, 10157); Resceto (MS), 551–614 m, 11 August 2013, leg. G. Tropea, S. Tropea, 9 ♂♂, 6 ♀♀ (<abbrev xmlns:xlink="http://www.w3.org/1999/xlink" xlink:title="personal collection of Gioele Tropea" id="ABBRID0EYJAG" xlink:type="simple">GTC</abbrev> 328–338); near Barberino di Mugello, 4<named-content xmlns:xlink="http://www.w3.org/1999/xlink" content-type="dwc:verbatimCoordinates" xlink:type="simple"><named-content content-type="geo-json" specific-use="{&#34;type&#34;:&#34;Point&#34;,&#34;coordinates&#34;:[11.164990,4.024300]}" id="NCID0E6JAG" xlink:type="simple">4.02430°N, 11.16499°E</named-content></named-content> – <named-content xmlns:xlink="http://www.w3.org/1999/xlink" content-type="dwc:verbatimCoordinates" xlink:type="simple"><named-content content-type="geo-json" specific-use="{&#34;type&#34;:&#34;Point&#34;,&#34;coordinates&#34;:[11.164510,44.023570]}" id="NCID0EHKAG" xlink:type="simple">44.02357°N, 11.16451°E</named-content></named-content>, 450–484 m, 12 August 2013, leg. G. Tropea, S. Tropea, 4 ♂♂, 3 ♀♀ (<abbrev xmlns:xlink="http://www.w3.org/1999/xlink" xlink:title="personal collection of Gioele Tropea" id="ABBRID0EMKAG" xlink:type="simple">GTC</abbrev> 345–351); near Livorno, 43.570116 N, 10.369947 E, July 2021, leg. Giuliano Tropea, 1 ♀ (<abbrev xmlns:xlink="http://www.w3.org/1999/xlink" xlink:title="personal collection of Gioele Tropea" id="ABBRID0EQKAG" xlink:type="simple">GTC</abbrev>). <bold>Emilia Romagna</bold>: Pievepelago (MO), Lago Santo, 22 July 1978, leg. Daccordi, 1 ♀ (<abbrev xmlns:xlink="http://www.w3.org/1999/xlink" xlink:title="Museo di Storia Naturale di Verona" id="ABBRID0EWKAG" xlink:type="simple">MSNV</abbrev> 154/11774); Ponte Modino, Pievepelago, (MO), 44.18564°N, 10.61523°E, 938 m, 20 July 2015, leg. G. Tropea, S. Tropea, 2 ♂♂, 2 ♀♀ (<abbrev xmlns:xlink="http://www.w3.org/1999/xlink" xlink:title="personal collection of Gioele Tropea" id="ABBRID0E1KAG" xlink:type="simple">GTC</abbrev> 650–653).</p><table-wrap id="T2" position="float" orientation="portrait"><label>Table 2.</label><caption><p>Measurements (mm) of <italic><tp:taxon-name><tp:taxon-name-part taxon-name-part-type="genus" reg="Euscorpius">Euscorpius</tp:taxon-name-part><tp:taxon-name-part taxon-name-part-type="species" reg="stefaniae">stefaniae</tp:taxon-name-part></tp:taxon-name></italic> sp. nov. and <italic><tp:taxon-name><tp:taxon-name-part taxon-name-part-type="genus" reg="Euscorpius">E.</tp:taxon-name-part><tp:taxon-name-part taxon-name-part-type="species" reg="trejaensis">trejaensis</tp:taxon-name-part></tp:taxon-name></italic> sp. nov.</p></caption><table id="TID0E2GAI" rules="all"><tbody><tr><th rowspan="2" colspan="2"/><th rowspan="1" colspan="2"><italic><tp:taxon-name><tp:taxon-name-part taxon-name-part-type="genus" reg="Euscorpius">E.</tp:taxon-name-part><tp:taxon-name-part taxon-name-part-type="species" reg="stefaniae">stefaniae</tp:taxon-name-part></tp:taxon-name></italic> sp. nov.</th><th rowspan="1" colspan="2"><italic><tp:taxon-name><tp:taxon-name-part taxon-name-part-type="genus" reg="Euscorpius">E.</tp:taxon-name-part><tp:taxon-name-part taxon-name-part-type="species" reg="trejaensis">trejaensis</tp:taxon-name-part></tp:taxon-name></italic> sp. nov.</th></tr><tr><th rowspan="1" colspan="1">Holotype ♂</th><th rowspan="1" colspan="1">Paratype ♀</th><th rowspan="1" colspan="1">Holotype ♂</th><th rowspan="1" colspan="1">Paratype ♀</th></tr><tr><td rowspan="1" colspan="1">
                      <bold>Total</bold>
                    </td><td rowspan="1" colspan="1">
                      <bold>Length</bold>
                    </td><td rowspan="1" colspan="1">26.55</td><td rowspan="1" colspan="1">29.90</td><td rowspan="1" colspan="1">24.71</td><td rowspan="1" colspan="1">28.17</td></tr><tr><td rowspan="2" colspan="1">
                      <bold>Carapace</bold>
                    </td><td rowspan="1" colspan="1">
                      <bold>Length</bold>
                    </td><td rowspan="1" colspan="1">4.02</td><td rowspan="1" colspan="1">4.68</td><td rowspan="1" colspan="1">3.66</td><td rowspan="1" colspan="1">4.08</td></tr><tr><td rowspan="1" colspan="1">
                      <bold>Post. width</bold>
                    </td><td rowspan="1" colspan="1">4.32</td><td rowspan="1" colspan="1">4.92</td><td rowspan="1" colspan="1">3.80</td><td rowspan="1" colspan="1">4.44</td></tr><tr><td rowspan="1" colspan="1">
                      <bold>Metasoma</bold>
                    </td><td rowspan="1" colspan="1">
                      <bold>Length</bold>
                    </td><td rowspan="1" colspan="1">10.59</td><td rowspan="1" colspan="1">11.24</td><td rowspan="1" colspan="1">9.75</td><td rowspan="1" colspan="1">10.35</td></tr><tr><td rowspan="2" colspan="1">
                      <bold>Segment I</bold>
                    </td><td rowspan="1" colspan="1">
                      <bold>Length</bold>
                    </td><td rowspan="1" colspan="1">1.38</td><td rowspan="1" colspan="1">1.49</td><td rowspan="1" colspan="1">1.30</td><td rowspan="1" colspan="1">1.32</td></tr><tr><td rowspan="1" colspan="1">
                      <bold>Width</bold>
                    </td><td rowspan="1" colspan="1">1.62</td><td rowspan="1" colspan="1">1.85</td><td rowspan="1" colspan="1">1.40</td><td rowspan="1" colspan="1">1.57</td></tr><tr><td rowspan="2" colspan="1">
                      <bold>Segment II</bold>
                    </td><td rowspan="1" colspan="1">
                      <bold>Length</bold>
                    </td><td rowspan="1" colspan="1">1.59</td><td rowspan="1" colspan="1">1.74</td><td rowspan="1" colspan="1">1.40</td><td rowspan="1" colspan="1">1.59</td></tr><tr><td rowspan="1" colspan="1">
                      <bold>Width</bold>
                    </td><td rowspan="1" colspan="1">1.48</td><td rowspan="1" colspan="1">1.62</td><td rowspan="1" colspan="1">1.30</td><td rowspan="1" colspan="1">1.42</td></tr><tr><td rowspan="2" colspan="1">
                      <bold>Segment III</bold>
                    </td><td rowspan="1" colspan="1">
                      <bold>Length</bold>
                    </td><td rowspan="1" colspan="1">1.80</td><td rowspan="1" colspan="1">1.92</td><td rowspan="1" colspan="1">1.70</td><td rowspan="1" colspan="1">1.80</td></tr><tr><td rowspan="1" colspan="1">
                      <bold>Width</bold>
                    </td><td rowspan="1" colspan="1">1.44</td><td rowspan="1" colspan="1">1.50</td><td rowspan="1" colspan="1">1.23</td><td rowspan="1" colspan="1">1.36</td></tr><tr><td rowspan="2" colspan="1">
                      <bold>Segment IV</bold>
                    </td><td rowspan="1" colspan="1">
                      <bold>Length</bold>
                    </td><td rowspan="1" colspan="1">2.16</td><td rowspan="1" colspan="1">2.28</td><td rowspan="1" colspan="1">2.05</td><td rowspan="1" colspan="1">2.16</td></tr><tr><td rowspan="1" colspan="1">
                      <bold>Width</bold>
                    </td><td rowspan="1" colspan="1">1.38</td><td rowspan="1" colspan="1">1.44</td><td rowspan="1" colspan="1">1.20</td><td rowspan="1" colspan="1">1.26</td></tr><tr><td rowspan="2" colspan="1">
                      <bold>Segment V</bold>
                    </td><td rowspan="1" colspan="1">
                      <bold>Length</bold>
                    </td><td rowspan="1" colspan="1">3.66</td><td rowspan="1" colspan="1">3.81</td><td rowspan="1" colspan="1">3.30</td><td rowspan="1" colspan="1">3.48</td></tr><tr><td rowspan="1" colspan="1">
                      <bold>Width</bold>
                    </td><td rowspan="1" colspan="1">1.38</td><td rowspan="1" colspan="1">1.44</td><td rowspan="1" colspan="1">1.22</td><td rowspan="1" colspan="1">1.26</td></tr><tr><td rowspan="1" colspan="1">
                      <bold>Telson</bold>
                    </td><td rowspan="1" colspan="1">
                      <bold>Length</bold>
                    </td><td rowspan="1" colspan="1">4.08</td><td rowspan="1" colspan="1">3.90</td><td rowspan="1" colspan="1">3.80</td><td rowspan="1" colspan="1">3.30</td></tr><tr><td rowspan="3" colspan="1">
                      <bold>Vesicle</bold>
                    </td><td rowspan="1" colspan="1">
                      <bold>Length</bold>
                    </td><td rowspan="1" colspan="1">2.88</td><td rowspan="1" colspan="1">2.58</td><td rowspan="1" colspan="1">2.80</td><td rowspan="1" colspan="1">2.28</td></tr><tr><td rowspan="1" colspan="1">
                      <bold>Width</bold>
                    </td><td rowspan="1" colspan="1">1.56</td><td rowspan="1" colspan="1">1.49</td><td rowspan="1" colspan="1">1.50</td><td rowspan="1" colspan="1">1.29</td></tr><tr><td rowspan="1" colspan="1">
                      <bold>Height</bold>
                    </td><td rowspan="1" colspan="1">1.63</td><td rowspan="1" colspan="1">1.32</td><td rowspan="1" colspan="1">1.50</td><td rowspan="1" colspan="1">1.13</td></tr><tr><td rowspan="1" colspan="1">
                      <bold>Aculeus</bold>
                    </td><td rowspan="1" colspan="1">
                      <bold>Length</bold>
                    </td><td rowspan="1" colspan="1">1.20</td><td rowspan="1" colspan="1">1.32</td><td rowspan="1" colspan="1">1.00</td><td rowspan="1" colspan="1">1.02</td></tr><tr><td rowspan="2" colspan="1">
                      <bold>Femur</bold>
                    </td><td rowspan="1" colspan="1">
                      <bold>Length</bold>
                    </td><td rowspan="1" colspan="1">3.30</td><td rowspan="1" colspan="1">3.78</td><td rowspan="1" colspan="1">3.00</td><td rowspan="1" colspan="1">3.30</td></tr><tr><td rowspan="1" colspan="1">
                      <bold>Width</bold>
                    </td><td rowspan="1" colspan="1">1.32</td><td rowspan="1" colspan="1">1.56</td><td rowspan="1" colspan="1">1.16</td><td rowspan="1" colspan="1">1.35</td></tr><tr><td rowspan="2" colspan="1">
                      <bold>Patella</bold>
                    </td><td rowspan="1" colspan="1">
                      <bold>Length</bold>
                    </td><td rowspan="1" colspan="1">3.38</td><td rowspan="1" colspan="1">3.90</td><td rowspan="1" colspan="1">3.18</td><td rowspan="1" colspan="1">3.49</td></tr><tr><td rowspan="1" colspan="1">
                      <bold>Width</bold>
                    </td><td rowspan="1" colspan="1">1.38</td><td rowspan="1" colspan="1">1.74</td><td rowspan="1" colspan="1">1.40</td><td rowspan="1" colspan="1">1.50</td></tr><tr><td rowspan="2" colspan="1">
                      <bold>Chela</bold>
                    </td><td rowspan="1" colspan="1">
                      <bold>Length</bold>
                    </td><td rowspan="1" colspan="1">6.72</td><td rowspan="1" colspan="1">8.13</td><td rowspan="1" colspan="1">6.31</td><td rowspan="1" colspan="1">7.32</td></tr><tr><td rowspan="1" colspan="1">
                      <bold>Width–A</bold>
                    </td><td rowspan="1" colspan="1">2.58</td><td rowspan="1" colspan="1">3.03</td><td rowspan="1" colspan="1">2.50</td><td rowspan="1" colspan="1">2.70</td></tr><tr><td rowspan="1" colspan="1">
                      <bold>Movable finger</bold>
                    </td><td rowspan="1" colspan="1">
                      <bold>Length</bold>
                    </td><td rowspan="1" colspan="1">3.72</td><td rowspan="1" colspan="1">4.95</td><td rowspan="1" colspan="1">3.80</td><td rowspan="1" colspan="1">4.08</td></tr></tbody></table></table-wrap><fig id="F2" position="float" orientation="portrait"><object-id xmlns:xlink="http://www.w3.org/1999/xlink" content-type="doi" xlink:type="simple">10.3897/zookeys.1100.78979.figure2</object-id><object-id xmlns:xlink="http://www.w3.org/1999/xlink" content-type="arpha" xlink:type="simple">DF6C6789-62DE-505C-9F10-4563B82B29F5</object-id><label>Figure 2.</label><caption><p>Dorsal and ventral view of <italic><tp:taxon-name><tp:taxon-name-part taxon-name-part-type="genus" reg="Euscorpius">Euscorpius</tp:taxon-name-part><tp:taxon-name-part taxon-name-part-type="species" reg="concinnus">concinnus</tp:taxon-name-part></tp:taxon-name></italic> female topotype. Scale bar: 5.00 mm.</p></caption><graphic xmlns:xlink="http://www.w3.org/1999/xlink" xlink:href="zookeys-1100-117_article-78979__-g002.jpg" position="float" orientation="portrait" xlink:type="simple" id="oo_684429.jpg"><uri content-type="original_file" xlink:type="simple">https://binary.pensoft.net/fig/684429</uri></graphic></fig></tp:treatment-sec><tp:treatment-sec sec-type="Known geographic range" id="SECID0EQABG"><title>Known geographic range.</title><p>Italy: Tuscany, Emilia Romagna, Marche?, Umbria?, Piemonte?, Liguria (Fig. <xref ref-type="fig" rid="F32">32</xref>).</p><fig id="F3" position="float" orientation="portrait"><object-id xmlns:xlink="http://www.w3.org/1999/xlink" content-type="doi" xlink:type="simple">10.3897/zookeys.1100.78979.figure3</object-id><object-id xmlns:xlink="http://www.w3.org/1999/xlink" content-type="arpha" xlink:type="simple">E3DF4ECB-3AD7-5E31-85A9-44FF10D09107</object-id><label>Figure 3.</label><caption><p><italic><tp:taxon-name><tp:taxon-name-part taxon-name-part-type="genus" reg="Euscorpius">Euscorpius</tp:taxon-name-part><tp:taxon-name-part taxon-name-part-type="species" reg="concinnus">concinnus</tp:taxon-name-part></tp:taxon-name></italic> topotype <bold>A</bold> carapace <bold>B</bold> external view of chela of adult male <bold>C</bold> external view of chela of adult female <bold>D</bold> dorsal view of pedipalp patella <bold>E</bold> ventral view of pedipalp patella <bold>F</bold> external view of pedipalp patella <bold>G</bold> dorsal view of chela <bold>H</bold> ventral view of chela <bold>I</bold> ventral view of metasomal segment V <bold>J</bold> lateral view of metasomal segment V <bold>K</bold> telson of adult male <bold>L</bold> telson of adult female.</p></caption><graphic xmlns:xlink="http://www.w3.org/1999/xlink" xlink:href="zookeys-1100-117_article-78979__-g003.jpg" position="float" orientation="portrait" xlink:type="simple" id="oo_684430.jpg"><uri content-type="original_file" xlink:type="simple">https://binary.pensoft.net/fig/684430</uri></graphic></fig></tp:treatment-sec><tp:treatment-sec sec-type="diagnosis" id="SECID0EKCBG"><title>Diagnosis.</title><p>Medium <italic><tp:taxon-name><tp:taxon-name-part taxon-name-part-type="genus" reg="Euscorpius">Euscorpius</tp:taxon-name-part></tp:taxon-name></italic> species, total length 26–35 mm. Variable colour in adults, from dark brown to blackish, with darker marbling on most of the body, including chelicerae. The number of trichobothria on the pedipalp manus ventral surface is four (V<sub>1–3</sub> + Et<sub>1</sub>). Trichobothria est and dsb on fixed finger are respectively located distally and proximally to the notch of the fixed finger. The number of trichobothria on the pedipalp patella ventral surface is usually eight or nine (~ 65% and 27%, respectively). The number of trichobothria on pedipalp patella external surface usually is: eb = 4, eb<sub>a</sub> = 4, esb = 2, em = 4, est = 4, et = 6. Trichobothrium i of the femur is slightly proximal to or at the same level of d. The pectinal teeth number in males is usually eight and in females mostly seven. Dorsal patellar spur well developed. Femur approximately as long as patella but it tends to be slightly shorter than patella. Carapace approximately as long as wide, but it tends to be slightly wider than long. Carinae V<sub>1</sub> follows an external direction to the trichobothria Et<sub>1</sub>, without forming a Y-shape. Spinules on legs ending with a Y-shape. Ventrolateral and ventromedian carina on metasomal segment V well formed by small spaced serrulated granules.</p><fig id="F4" position="float" orientation="portrait"><object-id xmlns:xlink="http://www.w3.org/1999/xlink" content-type="doi" xlink:type="simple">10.3897/zookeys.1100.78979.figure4</object-id><object-id xmlns:xlink="http://www.w3.org/1999/xlink" content-type="arpha" xlink:type="simple">D9E6EC35-3613-524F-A1B7-773EE6080301</object-id><label>Figure 4.</label><caption><p>Barked trunk in which some specimens of <italic><tp:taxon-name><tp:taxon-name-part taxon-name-part-type="genus" reg="Euscorpius">Euscorpius</tp:taxon-name-part><tp:taxon-name-part taxon-name-part-type="species" reg="concinnus">concinnus</tp:taxon-name-part></tp:taxon-name></italic> were found.</p></caption><graphic xmlns:xlink="http://www.w3.org/1999/xlink" xlink:href="zookeys-1100-117_article-78979__-g004.jpg" position="float" orientation="portrait" xlink:type="simple" id="oo_684431.jpg"><uri content-type="original_file" xlink:type="simple">https://binary.pensoft.net/fig/684431</uri></graphic></fig></tp:treatment-sec><tp:treatment-sec sec-type="Trichobothrial and pectinal teeth count variation" id="SECID0EZDBG"><title>Trichobothrial and pectinal teeth count variation.</title><p>The variation observed in 59 examined specimens (28 ♂♂, 31 ♀♀) is given below.</p><p>Pectinal teeth in males (<italic>n</italic> = 56): 7/7 (1), 8/7 (1), 8/8 (16), 8/9 (6), 9/9 (2), 9/10 (1), 10/10 (1); in total, 7 in 5.36% (3), 8 in 69.64% (39), 9 in 19.64% (11), and 10 in 5.36% (3); mean = 8.25, SD = 0.64.</p><p>Pectinal teeth in females (<italic>n</italic> = 62): ?/? (1), 6/6 (1), 6/7 (4), 7/7 (17), 7/8 (3), 8/? (1), 8/8 (4); in total, 6 in 10.17% (6), 7 in 69.49% (41) and 8 in 20.34% (12); mean = 7.10, SD = 0.55.</p><p>Pedipalp patella trichobothria <abbrev xmlns:xlink="http://www.w3.org/1999/xlink" xlink:title="trichobothria on the pedipalp patella ventral surface" id="ABBRID0EIEBG" xlink:type="simple">Pv</abbrev> (<italic>n</italic> = 118): 7/7 (1), 8/7 (6), 7/9 (1), 8/8 (32), 8/9 (7), 9/9 (12); in total, 7 in 7.63% (9), 8 in 65.25% (77) and 9 in 27.12% (32); mean = 8.19, SD = 0.56.</p><p>Pedipalp patella trichobothria <abbrev xmlns:xlink="http://www.w3.org/1999/xlink" xlink:title="trichobothria on pedipalp patella external surface" id="ABBRID0EQEBG" xlink:type="simple">Pe</abbrev> (<italic>n</italic> = 118): et = 4/6 (1), 5/6 (7), 6/6 (43), 6/7 (5), 7/7 (3); in total, 5 in 5.93% (7), 6 in 83.90% (99), and 7 in 9.32% (11); mean = 6.03, SD = 0.39;</p><p>est = 4/3 (1), 4/4 (56), 4/5 (1), 5/5 (1); em = 4/3 (3), 4/4 (56); esb = 1/2 (1), 2/2 (58); eb<sub>a</sub> = 3/4 (2), 4/4 (57); eb = ¾ (3), 4/4 (56).</p></tp:treatment-sec><tp:treatment-sec sec-type="description" id="SECID0E1EBG"><title>Description of the hemispermatophore.</title><p>Type A. It has a well-developed lamina tapered distally; well-developed basal constriction present; truncal flexure present; median projection with <abbrev xmlns:xlink="http://www.w3.org/1999/xlink" xlink:title="external distal lobe" id="ABBRID0EAFBG" xlink:type="simple">lde</abbrev>, <abbrev xmlns:xlink="http://www.w3.org/1999/xlink" xlink:title="internal distal lobe" id="ABBRID0EEFBG" xlink:type="simple">ldi</abbrev>, and <abbrev xmlns:xlink="http://www.w3.org/1999/xlink" xlink:title="basal lobe" id="ABBRID0EIFBG" xlink:type="simple">lb</abbrev>; internal projection distally with 8–10 tines in its crown. The number and the shape of tines of the crown varied between specimens and between the right and the left hemispermatophores.</p><fig id="F5" position="float" orientation="portrait"><object-id xmlns:xlink="http://www.w3.org/1999/xlink" content-type="doi" xlink:type="simple">10.3897/zookeys.1100.78979.figure5</object-id><object-id xmlns:xlink="http://www.w3.org/1999/xlink" content-type="arpha" xlink:type="simple">FC59CD08-8784-57A8-B1E3-1B93575C7827</object-id><label>Figure 5.</label><caption><p>Pregnant <italic><tp:taxon-name><tp:taxon-name-part taxon-name-part-type="genus" reg="Euscorpius">Euscorpius</tp:taxon-name-part><tp:taxon-name-part taxon-name-part-type="species" reg="concinnus">concinnus</tp:taxon-name-part></tp:taxon-name></italic> found under the bark of a trunk.</p></caption><graphic xmlns:xlink="http://www.w3.org/1999/xlink" xlink:href="zookeys-1100-117_article-78979__-g005.jpg" position="float" orientation="portrait" xlink:type="simple" id="oo_684432.jpg"><uri content-type="original_file" xlink:type="simple">https://binary.pensoft.net/fig/684432</uri></graphic></fig></tp:treatment-sec><tp:treatment-sec sec-type="comments" id="SECID0EEGBG"><title>Comments.</title><p><italic><tp:taxon-name><tp:taxon-name-part taxon-name-part-type="genus" reg="Euscorpius">Euscorpius</tp:taxon-name-part><tp:taxon-name-part taxon-name-part-type="species" reg="concinnus">concinnus</tp:taxon-name-part></tp:taxon-name></italic> was originally described using very limited characters, not very useful in identifying the species. The main characters given by <xref ref-type="bibr" rid="B6">Koch (1837)</xref> were <abbrev xmlns:xlink="http://www.w3.org/1999/xlink" xlink:title="trichobothria on the pedipalp patella ventral surface" id="ABBRID0EZGBG" xlink:type="simple">Pv</abbrev> = 8 and dark red-brown colouring, both can be shared by different species of <tp:taxon-name><tp:taxon-name-part taxon-name-part-type="subfamily">Euscorpiinae</tp:taxon-name-part></tp:taxon-name>. The location where the specimen was collected is unknown, therefore relying on this data is not possible too. It would probably have been more appropriate to consider this species a nomen dubium, but <xref ref-type="bibr" rid="B21">Vignoli et al. (2005)</xref>, perhaps influenced by <xref ref-type="bibr" rid="B1">Di Caporiacco (1950)</xref>, established a neotype for it from Siena (Tuscany, Italy). This species, like the others treated here, can be considered a cryptic species, difficult to identify without data regarding the exact geographical area of collection or DNA analysis. According to our data, this species is basal to the other species treated in the phylogeny based on concatenated 16S rDNA and COI markers (Fig. <xref ref-type="fig" rid="F31">31</xref>). Probably the present populations are the result of expansions, extinctions, bottleneck, and recolonisations, taking place several times due to climatic changes during the Pleistocene. The sequence divergence in 16S marker between <italic><tp:taxon-name><tp:taxon-name-part taxon-name-part-type="genus" reg="Euscorpius">E.</tp:taxon-name-part><tp:taxon-name-part taxon-name-part-type="species" reg="concinnus">concinnus</tp:taxon-name-part></tp:taxon-name></italic> and the remaining species of the <italic><tp:taxon-name><tp:taxon-name-part taxon-name-part-type="genus" reg="Euscorpius">E.</tp:taxon-name-part><tp:taxon-name-part taxon-name-part-type="species" reg="concinnus">concinnus</tp:taxon-name-part></tp:taxon-name></italic> group ranges from 2.7% to 3.4%, the latter value being higher than that between <italic><tp:taxon-name><tp:taxon-name-part taxon-name-part-type="genus" reg="Euscorpius">E.</tp:taxon-name-part><tp:taxon-name-part taxon-name-part-type="species" reg="concinnus">concinnus</tp:taxon-name-part></tp:taxon-name></italic> and <italic><tp:taxon-name><tp:taxon-name-part taxon-name-part-type="genus" reg="Euscorpius">E.</tp:taxon-name-part><tp:taxon-name-part taxon-name-part-type="species" reg="tergestinus">tergestinus</tp:taxon-name-part></tp:taxon-name></italic>, which is 3.1%. As for the trichobothrial <abbrev xmlns:xlink="http://www.w3.org/1999/xlink" xlink:title="trichobothria on the pedipalp patella ventral surface" id="ABBRID0E1IBG" xlink:type="simple">Pv</abbrev> number, <italic><tp:taxon-name><tp:taxon-name-part taxon-name-part-type="genus" reg="Euscorpius">E.</tp:taxon-name-part><tp:taxon-name-part taxon-name-part-type="species" reg="concinnus">concinnus</tp:taxon-name-part></tp:taxon-name></italic> shows an average of 8.19, clearly lower than that of <italic><tp:taxon-name><tp:taxon-name-part taxon-name-part-type="genus" reg="Euscorpius">E.</tp:taxon-name-part><tp:taxon-name-part taxon-name-part-type="species" reg="niciensis">niciensis</tp:taxon-name-part></tp:taxon-name></italic> stat. nov., but higher than of the other three species treated herein. The highest percentage was of <abbrev xmlns:xlink="http://www.w3.org/1999/xlink" xlink:title="trichobothria on the pedipalp patella ventral surface" id="ABBRID0EUJBG" xlink:type="simple">Pv</abbrev> = 8 in 65.25%, i.e., similar to that of <italic><tp:taxon-name><tp:taxon-name-part taxon-name-part-type="genus" reg="Euscorpius">E.</tp:taxon-name-part><tp:taxon-name-part taxon-name-part-type="species" reg="latinus">latinus</tp:taxon-name-part></tp:taxon-name></italic> sp. nov. and <italic><tp:taxon-name><tp:taxon-name-part taxon-name-part-type="genus" reg="Euscorpius">E.</tp:taxon-name-part><tp:taxon-name-part taxon-name-part-type="species" reg="trejaensis">trejaensis</tp:taxon-name-part></tp:taxon-name></italic> sp. nov., but significantly lower than <italic><tp:taxon-name><tp:taxon-name-part taxon-name-part-type="genus" reg="Euscorpius">E.</tp:taxon-name-part><tp:taxon-name-part taxon-name-part-type="species" reg="stefaniae">stefaniae</tp:taxon-name-part></tp:taxon-name></italic> sp. nov. with 81.67%, and clearly higher than <italic><tp:taxon-name><tp:taxon-name-part taxon-name-part-type="genus" reg="Euscorpius">E.</tp:taxon-name-part><tp:taxon-name-part taxon-name-part-type="species" reg="niciensis">niciensis</tp:taxon-name-part></tp:taxon-name></italic> stat. nov. with 25%; and a percentage of <abbrev xmlns:xlink="http://www.w3.org/1999/xlink" xlink:title="trichobothria on the pedipalp patella ventral surface" id="ABBRID0EELBG" xlink:type="simple">Pv</abbrev> = 9 in the 27.12%, which is clearly higher than that of all species except <italic><tp:taxon-name><tp:taxon-name-part taxon-name-part-type="genus" reg="Euscorpius">E.</tp:taxon-name-part><tp:taxon-name-part taxon-name-part-type="species" reg="niciensis">niciensis</tp:taxon-name-part></tp:taxon-name></italic> stat. nov. which has a percentage of <abbrev xmlns:xlink="http://www.w3.org/1999/xlink" xlink:title="trichobothria on the pedipalp patella ventral surface" id="ABBRID0ETLBG" xlink:type="simple">Pv</abbrev> = 9 of 68.89%. It must be stated that this higher value in <italic><tp:taxon-name><tp:taxon-name-part taxon-name-part-type="genus" reg="Euscorpius">E.</tp:taxon-name-part><tp:taxon-name-part taxon-name-part-type="species" reg="concinnus">concinnus</tp:taxon-name-part></tp:taxon-name></italic> could be brought about by its heterogeneity in its distributional area. In fact, in some areas this species may have a tendency to higher or lower values, and also to morphological differences, which could suggest further taxonomic divisions in it, as well as for <italic><tp:taxon-name><tp:taxon-name-part taxon-name-part-type="genus" reg="Euscorpius">E.</tp:taxon-name-part><tp:taxon-name-part taxon-name-part-type="species" reg="niciensis">niciensis</tp:taxon-name-part></tp:taxon-name></italic> stat. nov. (GT, in progress).</p><table-wrap id="T3" position="float" orientation="portrait"><label>Table 3.</label><caption><p>Percentage of the number of the pectinal teeth found in the examined specimens. Abbreviations: <italic>conc. = <tp:taxon-name><tp:taxon-name-part taxon-name-part-type="genus" reg="Euscorpius">E.</tp:taxon-name-part><tp:taxon-name-part taxon-name-part-type="species" reg="concinnus">concinnus</tp:taxon-name-part></tp:taxon-name></italic>; <italic>lati. = <tp:taxon-name><tp:taxon-name-part taxon-name-part-type="genus" reg="Euscorpius">E.</tp:taxon-name-part><tp:taxon-name-part taxon-name-part-type="species" reg="latinus">latinus</tp:taxon-name-part></tp:taxon-name></italic> sp. nov.; <italic>nici. = <tp:taxon-name><tp:taxon-name-part taxon-name-part-type="genus" reg="Euscorpius">E.</tp:taxon-name-part><tp:taxon-name-part taxon-name-part-type="species" reg="niciensis">niciensis</tp:taxon-name-part></tp:taxon-name></italic> stat. nov.; <italic>stef. = <tp:taxon-name><tp:taxon-name-part taxon-name-part-type="genus" reg="Euscorpius">E.</tp:taxon-name-part><tp:taxon-name-part taxon-name-part-type="species" reg="stefaniae">stefaniae</tp:taxon-name-part></tp:taxon-name></italic> sp. nov.; <italic>trej. = <tp:taxon-name><tp:taxon-name-part taxon-name-part-type="genus" reg="Euscorpius">E.</tp:taxon-name-part><tp:taxon-name-part taxon-name-part-type="species" reg="trejaensis">trejaensis</tp:taxon-name-part></tp:taxon-name></italic> sp. nov.</p></caption><table id="TID0EGGBI" rules="all"><tbody><tr><th rowspan="2" colspan="1"><abbrev xmlns:xlink="http://www.w3.org/1999/xlink" xlink:title="pectinal teeth number" id="ABBRID0E2OBG" xlink:type="simple">Dp</abbrev> count</th><th rowspan="1" colspan="5"><abbrev xmlns:xlink="http://www.w3.org/1999/xlink" xlink:title="pectinal teeth number" id="ABBRID0EDPBG" xlink:type="simple">Dp</abbrev> ♂ %</th><th rowspan="1" colspan="5"><abbrev xmlns:xlink="http://www.w3.org/1999/xlink" xlink:title="pectinal teeth number" id="ABBRID0ELPBG" xlink:type="simple">Dp</abbrev> ♀ %</th></tr><tr><th rowspan="1" colspan="1">
                      <italic>conc.</italic>
                    </th><th rowspan="1" colspan="1">
                      <italic>lati.</italic>
                    </th><th rowspan="1" colspan="1">
                      <italic>nici.</italic>
                    </th><th rowspan="1" colspan="1">
                      <italic>stef.</italic>
                    </th><th rowspan="1" colspan="1">
                      <italic>trej.</italic>
                    </th><th rowspan="1" colspan="1">
                      <italic>conc.</italic>
                    </th><th rowspan="1" colspan="1">
                      <italic>lati.</italic>
                    </th><th rowspan="1" colspan="1">
                      <italic>nici.</italic>
                    </th><th rowspan="1" colspan="1">
                      <italic>stef.</italic>
                    </th><th rowspan="1" colspan="1">
                      <italic>trej.</italic>
                    </th></tr><tr><td rowspan="1" colspan="1">
                      <bold>6</bold>
                    </td><td rowspan="1" colspan="1">–</td><td rowspan="1" colspan="1">–</td><td rowspan="1" colspan="1">–</td><td rowspan="1" colspan="1">–</td><td rowspan="1" colspan="1">–</td><td rowspan="1" colspan="1">10.17</td><td rowspan="1" colspan="1">17.91</td><td rowspan="1" colspan="1">4.17</td><td rowspan="1" colspan="1">-</td><td rowspan="1" colspan="1">21.17</td></tr><tr><td rowspan="1" colspan="1">
                      <bold>7</bold>
                    </td><td rowspan="1" colspan="1">5.36</td><td rowspan="1" colspan="1">6.90</td><td rowspan="1" colspan="1">1.28</td><td rowspan="1" colspan="1">–</td><td rowspan="1" colspan="1">8.14</td><td rowspan="1" colspan="1">69.49</td><td rowspan="1" colspan="1">65.67</td><td rowspan="1" colspan="1">61.46</td><td rowspan="1" colspan="1">75</td><td rowspan="1" colspan="1">71.53</td></tr><tr><td rowspan="1" colspan="1">
                      <bold>8</bold>
                    </td><td rowspan="1" colspan="1">69.64</td><td rowspan="1" colspan="1">77.59</td><td rowspan="1" colspan="1">32.05</td><td rowspan="1" colspan="1">–</td><td rowspan="1" colspan="1">80.23</td><td rowspan="1" colspan="1">20.34</td><td rowspan="1" colspan="1">14.92</td><td rowspan="1" colspan="1">33.33</td><td rowspan="1" colspan="1">25</td><td rowspan="1" colspan="1">6.57</td></tr><tr><td rowspan="1" colspan="1">
                      <bold>9</bold>
                    </td><td rowspan="1" colspan="1">19.64</td><td rowspan="1" colspan="1">17.24</td><td rowspan="1" colspan="1">60.26</td><td rowspan="1" colspan="1">92.86</td><td rowspan="1" colspan="1">10.46</td><td rowspan="1" colspan="1">–</td><td rowspan="1" colspan="1">–</td><td rowspan="1" colspan="1">1.04</td><td rowspan="1" colspan="1">–</td><td rowspan="1" colspan="1">0.73</td></tr><tr><td rowspan="1" colspan="1">
                      <bold>10</bold>
                    </td><td rowspan="1" colspan="1">5.36</td><td rowspan="1" colspan="1">-</td><td rowspan="1" colspan="1">2.56</td><td rowspan="1" colspan="1">7.14</td><td rowspan="1" colspan="1">1.16</td><td rowspan="1" colspan="1">–</td><td rowspan="1" colspan="1">–</td><td rowspan="1" colspan="1">–</td><td rowspan="1" colspan="1">–</td><td rowspan="1" colspan="1">–</td></tr><tr><td rowspan="1" colspan="1">
                      <bold>Average</bold>
                    </td><td rowspan="1" colspan="1">
                      <bold>8.25</bold>
                    </td><td rowspan="1" colspan="1">
                      <bold>8.10</bold>
                    </td><td rowspan="1" colspan="1">
                      <bold>8.72</bold>
                    </td><td rowspan="1" colspan="1">
                      <bold>9.07</bold>
                    </td><td rowspan="1" colspan="1">
                      <bold>8.05</bold>
                    </td><td rowspan="1" colspan="1">
                      <bold>7.10</bold>
                    </td><td rowspan="1" colspan="1">
                      <bold>6.94</bold>
                    </td><td rowspan="1" colspan="1">
                      <bold>7.31</bold>
                    </td><td rowspan="1" colspan="1">
                      <bold>7.25</bold>
                    </td><td rowspan="1" colspan="1">
                      <bold>6.87</bold>
                    </td></tr></tbody></table></table-wrap><p><xref ref-type="bibr" rid="B22">Ythier (2011)</xref> assigned some specimens from France to <italic><tp:taxon-name><tp:taxon-name-part taxon-name-part-type="genus" reg="Euscorpius">E.</tp:taxon-name-part><tp:taxon-name-part taxon-name-part-type="species" reg="concinnus">concinnus</tp:taxon-name-part></tp:taxon-name></italic> and <italic><tp:taxon-name><tp:taxon-name-part taxon-name-part-type="genus" reg="Euscorpius">E.</tp:taxon-name-part><tp:taxon-name-part taxon-name-part-type="species" reg="tergestinus">tergestinus</tp:taxon-name-part></tp:taxon-name></italic> and reports a <abbrev xmlns:xlink="http://www.w3.org/1999/xlink" xlink:title="trichobothria on the pedipalp patella ventral surface" id="ABBRID0EE1BG" xlink:type="simple">Pv</abbrev> range of seven and eight for <italic><tp:taxon-name><tp:taxon-name-part taxon-name-part-type="genus" reg="Euscorpius">E.</tp:taxon-name-part><tp:taxon-name-part taxon-name-part-type="species" reg="concinnus">concinnus</tp:taxon-name-part></tp:taxon-name></italic> and from seven to eleven (nine) for <italic><tp:taxon-name><tp:taxon-name-part taxon-name-part-type="genus" reg="Euscorpius">E.</tp:taxon-name-part><tp:taxon-name-part taxon-name-part-type="species" reg="tergestinus">tergestinus</tp:taxon-name-part></tp:taxon-name></italic>. However, no additional data are provided for these claims. <italic><tp:taxon-name><tp:taxon-name-part taxon-name-part-type="genus" reg="Euscorpius">Euscorpius</tp:taxon-name-part><tp:taxon-name-part taxon-name-part-type="species" reg="tergestinus">tergestinus</tp:taxon-name-part></tp:taxon-name></italic> is limited to the Balkans and to the Italian areas near the border with Slovenia (Tropea, 2013). Considering Ythier’s data, his <italic><tp:taxon-name><tp:taxon-name-part taxon-name-part-type="genus" reg="Euscorpius">E.</tp:taxon-name-part><tp:taxon-name-part taxon-name-part-type="species" reg="tergestinus">tergestinus</tp:taxon-name-part></tp:taxon-name></italic> and <italic><tp:taxon-name><tp:taxon-name-part taxon-name-part-type="genus" reg="Euscorpius">E.</tp:taxon-name-part><tp:taxon-name-part taxon-name-part-type="species" reg="concinnus">concinnus</tp:taxon-name-part></tp:taxon-name></italic> populations probably were <italic><tp:taxon-name><tp:taxon-name-part taxon-name-part-type="genus" reg="Euscorpius">E.</tp:taxon-name-part><tp:taxon-name-part taxon-name-part-type="species" reg="niciensis">niciensis</tp:taxon-name-part></tp:taxon-name></italic> stat. nov. We found no populations with such low fixed trichobothrial data neither in the specimens examined from France nor in those from western Liguria in Italy. Therefore, in the absence of further data, we consider that the range of this species is limited within Italy.</p><table-wrap id="T4" position="float" orientation="portrait"><label>Table 4.</label><caption><p>Percentage of the number of the trichobothrial series <abbrev xmlns:xlink="http://www.w3.org/1999/xlink" xlink:title="trichobothria on the pedipalp patella ventral surface" id="ABBRID0ET3BG" xlink:type="simple">Pv</abbrev> and <abbrev xmlns:xlink="http://www.w3.org/1999/xlink" xlink:title="trichobothria on pedipalp patella external surface" id="ABBRID0EX3BG" xlink:type="simple">Pe</abbrev>-et found in the examined specimens. Abbreviations: T count = number of the trichobothria; <italic>conc. = <tp:taxon-name><tp:taxon-name-part taxon-name-part-type="genus" reg="Euscorpius">E.</tp:taxon-name-part><tp:taxon-name-part taxon-name-part-type="species" reg="concinnus">concinnus</tp:taxon-name-part></tp:taxon-name></italic>; <italic>lati. = <tp:taxon-name><tp:taxon-name-part taxon-name-part-type="genus" reg="Euscorpius">E.</tp:taxon-name-part><tp:taxon-name-part taxon-name-part-type="species" reg="latinus">latinus</tp:taxon-name-part></tp:taxon-name></italic> sp. nov.; <italic>nici. = <tp:taxon-name><tp:taxon-name-part taxon-name-part-type="genus" reg="Euscorpius">E.</tp:taxon-name-part><tp:taxon-name-part taxon-name-part-type="species" reg="niciensis">niciensis</tp:taxon-name-part></tp:taxon-name></italic> stat. nov.; <italic>stef. = <tp:taxon-name><tp:taxon-name-part taxon-name-part-type="genus" reg="Euscorpius">E.</tp:taxon-name-part><tp:taxon-name-part taxon-name-part-type="species" reg="stefaniae">stefaniae</tp:taxon-name-part></tp:taxon-name></italic> sp. nov.; <italic>trej. = <tp:taxon-name><tp:taxon-name-part taxon-name-part-type="genus" reg="Euscorpius">E.</tp:taxon-name-part><tp:taxon-name-part taxon-name-part-type="species" reg="trejaensis">trejaensis</tp:taxon-name-part></tp:taxon-name></italic> sp. nov.</p></caption><table id="TID0EFUBI" rules="all"><tbody><tr><th rowspan="2" colspan="1">T count</th><th rowspan="1" colspan="5"><abbrev xmlns:xlink="http://www.w3.org/1999/xlink" xlink:title="trichobothria on the pedipalp patella ventral surface" id="ABBRID0ED6BG" xlink:type="simple">Pv</abbrev> %</th><th rowspan="1" colspan="5"><abbrev xmlns:xlink="http://www.w3.org/1999/xlink" xlink:title="trichobothria on pedipalp patella external surface" id="ABBRID0EL6BG" xlink:type="simple">Pe</abbrev>–et %</th></tr><tr><th rowspan="1" colspan="1">
                      <italic>conc.</italic>
                    </th><th rowspan="1" colspan="1">
                      <italic>lati.</italic>
                    </th><th rowspan="1" colspan="1">
                      <italic>nici.</italic>
                    </th><th rowspan="1" colspan="1">
                      <italic>stef.</italic>
                    </th><th rowspan="1" colspan="1">
                      <italic>trej.</italic>
                    </th><th rowspan="1" colspan="1">
                      <italic>conc.</italic>
                    </th><th rowspan="1" colspan="1">
                      <italic>lati.</italic>
                    </th><th rowspan="1" colspan="1">
                      <italic>nici.</italic>
                    </th><th rowspan="1" colspan="1">
                      <italic>stef.</italic>
                    </th><th rowspan="1" colspan="1">
                      <italic>trej.</italic>
                    </th></tr><tr><td rowspan="1" colspan="1">
                      <bold>5</bold>
                    </td><td rowspan="1" colspan="1">–</td><td rowspan="1" colspan="1">–</td><td rowspan="1" colspan="1">–</td><td rowspan="1" colspan="1">–</td><td rowspan="1" colspan="1">–</td><td rowspan="1" colspan="1">5.93</td><td rowspan="1" colspan="1">17.28</td><td rowspan="1" colspan="1">6.67</td><td rowspan="1" colspan="1">10.00</td><td rowspan="1" colspan="1">10.69</td></tr><tr><td rowspan="1" colspan="1">
                      <bold>6</bold>
                    </td><td rowspan="1" colspan="1">–</td><td rowspan="1" colspan="1">–</td><td rowspan="1" colspan="1">–</td><td rowspan="1" colspan="1">–</td><td rowspan="1" colspan="1">2.65</td><td rowspan="1" colspan="1">83.90</td><td rowspan="1" colspan="1">79.01</td><td rowspan="1" colspan="1">81.67</td><td rowspan="1" colspan="1">83.33</td><td rowspan="1" colspan="1">83.02</td></tr><tr><td rowspan="1" colspan="1">
                      <bold>7</bold>
                    </td><td rowspan="1" colspan="1">7.63</td><td rowspan="1" colspan="1">39.68</td><td rowspan="1" colspan="1">2.78</td><td rowspan="1" colspan="1">13.33</td><td rowspan="1" colspan="1">34.07</td><td rowspan="1" colspan="1">9.32</td><td rowspan="1" colspan="1">1.23</td><td rowspan="1" colspan="1">11.67</td><td rowspan="1" colspan="1">5.00</td><td rowspan="1" colspan="1">4.40</td></tr><tr><td rowspan="1" colspan="1">
                      <bold>8</bold>
                    </td><td rowspan="1" colspan="1">65.25</td><td rowspan="1" colspan="1">60.32</td><td rowspan="1" colspan="1">25.00</td><td rowspan="1" colspan="1">81.67</td><td rowspan="1" colspan="1">61.95</td><td rowspan="1" colspan="1">–</td><td rowspan="1" colspan="1">–</td><td rowspan="1" colspan="1">–</td><td rowspan="1" colspan="1">–</td><td rowspan="1" colspan="1">–</td></tr><tr><td rowspan="1" colspan="1">
                      <bold>9</bold>
                    </td><td rowspan="1" colspan="1">27.12</td><td rowspan="1" colspan="1">–</td><td rowspan="1" colspan="1">68.89</td><td rowspan="1" colspan="1">3.33</td><td rowspan="1" colspan="1">1.33</td><td rowspan="1" colspan="1">–</td><td rowspan="1" colspan="1">–</td><td rowspan="1" colspan="1">–</td><td rowspan="1" colspan="1">–</td><td rowspan="1" colspan="1">–</td></tr><tr><td rowspan="1" colspan="1">
                      <bold>10</bold>
                    </td><td rowspan="1" colspan="1">–</td><td rowspan="1" colspan="1">–</td><td rowspan="1" colspan="1">3.33</td><td rowspan="1" colspan="1">–</td><td rowspan="1" colspan="1">–</td><td rowspan="1" colspan="1">–</td><td rowspan="1" colspan="1">–</td><td rowspan="1" colspan="1">–</td><td rowspan="1" colspan="1">–</td><td rowspan="1" colspan="1">–</td></tr><tr><td rowspan="1" colspan="1">
                      <bold>Average</bold>
                    </td><td rowspan="1" colspan="1">
                      <bold>8.19</bold>
                    </td><td rowspan="1" colspan="1">
                      <bold>7.60</bold>
                    </td><td rowspan="1" colspan="1">
                      <bold>8.73</bold>
                    </td><td rowspan="1" colspan="1">
                      <bold>7.90</bold>
                    </td><td rowspan="1" colspan="1">
                      <bold>7.62</bold>
                    </td><td rowspan="1" colspan="1">
                      <bold>6.03</bold>
                    </td><td rowspan="1" colspan="1">
                      <bold>5.79</bold>
                    </td><td rowspan="1" colspan="1">
                      <bold>6.05</bold>
                    </td><td rowspan="1" colspan="1">
                      <bold>5.95</bold>
                    </td><td rowspan="1" colspan="1">
                      <bold>5.90</bold>
                    </td></tr></tbody></table></table-wrap><p>The current distributional range of <italic><tp:taxon-name><tp:taxon-name-part taxon-name-part-type="genus" reg="Euscorpius">E.</tp:taxon-name-part><tp:taxon-name-part taxon-name-part-type="species" reg="concinnus">concinnus</tp:taxon-name-part></tp:taxon-name></italic> is not easily delineable yet. We consider it an endemic species of Italy, found in Tuscany, Liguria, and Emilia Romagna, and with doubtful presence in the regions of Piedmont, Lombardy, Umbria and Marche. <italic><tp:taxon-name><tp:taxon-name-part taxon-name-part-type="genus" reg="Euscorpius">Euscorpius</tp:taxon-name-part><tp:taxon-name-part taxon-name-part-type="species" reg="concinnus">concinnus</tp:taxon-name-part></tp:taxon-name></italic> was found up to an altitude of 1126 m a.s.l., in the Apuan Alps. It is found mostly in woods, both under stones and bark, but also in humid microhabitats in pine forests, and more rarely in human-made constructions, in wall cracks, and in the areas around the walls.</p></tp:treatment-sec><tp:treatment-sec><!--Section generated to contain objects referenced in tp:taxon-treatment.--><table-wrap id="T1" position="float" orientation="portrait"><label>Table 1.</label><caption><p>Measurements (mm) of <italic><tp:taxon-name><tp:taxon-name-part taxon-name-part-type="genus" reg="Euscorpius">Euscorpius</tp:taxon-name-part><tp:taxon-name-part taxon-name-part-type="species" reg="concinnus">concinnus</tp:taxon-name-part></tp:taxon-name></italic>, <italic><tp:taxon-name><tp:taxon-name-part taxon-name-part-type="genus" reg="Euscorpius">E.</tp:taxon-name-part><tp:taxon-name-part taxon-name-part-type="species" reg="latinus">latinus</tp:taxon-name-part></tp:taxon-name></italic> sp. nov., and <italic><tp:taxon-name><tp:taxon-name-part taxon-name-part-type="genus" reg="Euscorpius">E.</tp:taxon-name-part><tp:taxon-name-part taxon-name-part-type="species" reg="niciensis">niciensis</tp:taxon-name-part></tp:taxon-name></italic> stat. nov.</p></caption><table id="TID0EWEBG" rules="all"><tbody><tr><th rowspan="2" colspan="2"/><th rowspan="1" colspan="2">
                  <italic>
                    <tp:taxon-name><tp:taxon-name-part taxon-name-part-type="genus" reg="Euscorpius">E.</tp:taxon-name-part><tp:taxon-name-part taxon-name-part-type="species" reg="concinnus">concinnus</tp:taxon-name-part></tp:taxon-name>
                  </italic>
                </th><th rowspan="1" colspan="2"><italic><tp:taxon-name><tp:taxon-name-part taxon-name-part-type="genus" reg="Euscorpius">E.</tp:taxon-name-part><tp:taxon-name-part taxon-name-part-type="species" reg="latinus">latinus</tp:taxon-name-part></tp:taxon-name></italic> sp. nov.</th><th rowspan="1" colspan="2"><italic><tp:taxon-name><tp:taxon-name-part taxon-name-part-type="genus" reg="Euscorpius">E.</tp:taxon-name-part><tp:taxon-name-part taxon-name-part-type="species" reg="niciensis">niciensis</tp:taxon-name-part></tp:taxon-name></italic> stat. nov.</th></tr><tr><th rowspan="1" colspan="1">Topotype ♂</th><th rowspan="1" colspan="1">Topotype ♀</th><th rowspan="1" colspan="1">Holotype ♂</th><th rowspan="1" colspan="1">Paratype ♀</th><th rowspan="1" colspan="1">Neotype ♂</th><th rowspan="1" colspan="1">Topotype ♀</th></tr><tr><td rowspan="1" colspan="1">
                  <bold>Total</bold>
                </td><td rowspan="1" colspan="1">
                  <bold>Length</bold>
                </td><td rowspan="1" colspan="1">28.26</td><td rowspan="1" colspan="1">30.18</td><td rowspan="1" colspan="1">27.30</td><td rowspan="1" colspan="1">27.58</td><td rowspan="1" colspan="1">33.08</td><td rowspan="1" colspan="1">33.43</td></tr><tr><td rowspan="2" colspan="1">
                  <bold>Carapace</bold>
                </td><td rowspan="1" colspan="1">
                  <bold>Length</bold>
                </td><td rowspan="1" colspan="1">4.05</td><td rowspan="1" colspan="1">4.60</td><td rowspan="1" colspan="1">4.20</td><td rowspan="1" colspan="1">4.20</td><td rowspan="1" colspan="1">4.80</td><td rowspan="1" colspan="1">5.10</td></tr><tr><td rowspan="1" colspan="1">
                  <bold>Post. width</bold>
                </td><td rowspan="1" colspan="1">4.10</td><td rowspan="1" colspan="1">4.80</td><td rowspan="1" colspan="1">4.30</td><td rowspan="1" colspan="1">4.40</td><td rowspan="1" colspan="1">5.20</td><td rowspan="1" colspan="1">5.40</td></tr><tr><td rowspan="1" colspan="1">
                  <bold>Metasoma</bold>
                </td><td rowspan="1" colspan="1">
                  <bold>Length</bold>
                </td><td rowspan="1" colspan="1">10.66</td><td rowspan="1" colspan="1">11.00</td><td rowspan="1" colspan="1">11.10</td><td rowspan="1" colspan="1">9.89</td><td rowspan="1" colspan="1">12.53</td><td rowspan="1" colspan="1">12.03</td></tr><tr><td rowspan="2" colspan="1">
                  <bold>Segment I</bold>
                </td><td rowspan="1" colspan="1">
                  <bold>Length</bold>
                </td><td rowspan="1" colspan="1">1.38</td><td rowspan="1" colspan="1">1.45</td><td rowspan="1" colspan="1">1.40</td><td rowspan="1" colspan="1">1.25</td><td rowspan="1" colspan="1">1.60</td><td rowspan="1" colspan="1">1.60</td></tr><tr><td rowspan="1" colspan="1">
                  <bold>Width</bold>
                </td><td rowspan="1" colspan="1">1.68</td><td rowspan="1" colspan="1">1.60</td><td rowspan="1" colspan="1">1.59</td><td rowspan="1" colspan="1">1.57</td><td rowspan="1" colspan="1">1.80</td><td rowspan="1" colspan="1">1.75</td></tr><tr><td rowspan="2" colspan="1">
                  <bold>Segment II</bold>
                </td><td rowspan="1" colspan="1">
                  <bold>Length</bold>
                </td><td rowspan="1" colspan="1">1.59</td><td rowspan="1" colspan="1">1.65</td><td rowspan="1" colspan="1">1.70</td><td rowspan="1" colspan="1">1.50</td><td rowspan="1" colspan="1">1.90</td><td rowspan="1" colspan="1">1.80</td></tr><tr><td rowspan="1" colspan="1">
                  <bold>Width</bold>
                </td><td rowspan="1" colspan="1">1.50</td><td rowspan="1" colspan="1">1.45</td><td rowspan="1" colspan="1">1.48</td><td rowspan="1" colspan="1">1.40</td><td rowspan="1" colspan="1">1.62</td><td rowspan="1" colspan="1">1.60</td></tr><tr><td rowspan="2" colspan="1">
                  <bold>Segment III</bold>
                </td><td rowspan="1" colspan="1">
                  <bold>Length</bold>
                </td><td rowspan="1" colspan="1">1.78</td><td rowspan="1" colspan="1">1.90</td><td rowspan="1" colspan="1">1.90</td><td rowspan="1" colspan="1">1.70</td><td rowspan="1" colspan="1">2.10</td><td rowspan="1" colspan="1">2.05</td></tr><tr><td rowspan="1" colspan="1">
                  <bold>Width</bold>
                </td><td rowspan="1" colspan="1">1.42</td><td rowspan="1" colspan="1">1.36</td><td rowspan="1" colspan="1">1.40</td><td rowspan="1" colspan="1">1.30</td><td rowspan="1" colspan="1">1.60</td><td rowspan="1" colspan="1">1.50</td></tr><tr><td rowspan="2" colspan="1">
                  <bold>Segment IV</bold>
                </td><td rowspan="1" colspan="1">
                  <bold>Length</bold>
                </td><td rowspan="1" colspan="1">2.21</td><td rowspan="1" colspan="1">2.30</td><td rowspan="1" colspan="1">2.30</td><td rowspan="1" colspan="1">2.04</td><td rowspan="1" colspan="1">2.55</td><td rowspan="1" colspan="1">2.48</td></tr><tr><td rowspan="1" colspan="1">
                  <bold>Width</bold>
                </td><td rowspan="1" colspan="1">1.40</td><td rowspan="1" colspan="1">1.28</td><td rowspan="1" colspan="1">1.35</td><td rowspan="1" colspan="1">1.25</td><td rowspan="1" colspan="1">1.50</td><td rowspan="1" colspan="1">1.40</td></tr><tr><td rowspan="2" colspan="1">
                  <bold>Segment V</bold>
                </td><td rowspan="1" colspan="1">
                  <bold>Length</bold>
                </td><td rowspan="1" colspan="1">3.70</td><td rowspan="1" colspan="1">3.70</td><td rowspan="1" colspan="1">3.80</td><td rowspan="1" colspan="1">3.40</td><td rowspan="1" colspan="1">4.38</td><td rowspan="1" colspan="1">4.10</td></tr><tr><td rowspan="1" colspan="1">
                  <bold>Width</bold>
                </td><td rowspan="1" colspan="1">1.38</td><td rowspan="1" colspan="1">1.22</td><td rowspan="1" colspan="1">1.35</td><td rowspan="1" colspan="1">1.25</td><td rowspan="1" colspan="1">1.56</td><td rowspan="1" colspan="1">1.40</td></tr><tr><td rowspan="1" colspan="1">
                  <bold>Telson</bold>
                </td><td rowspan="1" colspan="1">
                  <bold>Length</bold>
                </td><td rowspan="1" colspan="1">3.95</td><td rowspan="1" colspan="1">3.78</td><td rowspan="1" colspan="1">4.30</td><td rowspan="1" colspan="1">3.49</td><td rowspan="1" colspan="1">4.75</td><td rowspan="1" colspan="1">4.30</td></tr><tr><td rowspan="3" colspan="1">
                  <bold>Vesicle</bold>
                </td><td rowspan="1" colspan="1">
                  <bold>Length</bold>
                </td><td rowspan="1" colspan="1">2.80</td><td rowspan="1" colspan="1">2.48</td><td rowspan="1" colspan="1">3.10</td><td rowspan="1" colspan="1">2.29</td><td rowspan="1" colspan="1">3.70</td><td rowspan="1" colspan="1">2.80</td></tr><tr><td rowspan="1" colspan="1">
                  <bold>Width</bold>
                </td><td rowspan="1" colspan="1">1.70</td><td rowspan="1" colspan="1">1.29</td><td rowspan="1" colspan="1">1.55</td><td rowspan="1" colspan="1">1.20</td><td rowspan="1" colspan="1">1.91</td><td rowspan="1" colspan="1">1.40</td></tr><tr><td rowspan="1" colspan="1">
                  <bold>Height</bold>
                </td><td rowspan="1" colspan="1">1.80</td><td rowspan="1" colspan="1">1.30</td><td rowspan="1" colspan="1">1.80</td><td rowspan="1" colspan="1">1.13</td><td rowspan="1" colspan="1">2.10</td><td rowspan="1" colspan="1">1.30</td></tr><tr><td rowspan="1" colspan="1">
                  <bold>Aculeus</bold>
                </td><td rowspan="1" colspan="1">
                  <bold>Length</bold>
                </td><td rowspan="1" colspan="1">1.15</td><td rowspan="1" colspan="1">1.30</td><td rowspan="1" colspan="1">1.20</td><td rowspan="1" colspan="1">1.20</td><td rowspan="1" colspan="1">1.05</td><td rowspan="1" colspan="1">1.50</td></tr><tr><td rowspan="2" colspan="1">
                  <bold>Femur</bold>
                </td><td rowspan="1" colspan="1">
                  <bold>Length</bold>
                </td><td rowspan="1" colspan="1">3.40</td><td rowspan="1" colspan="1">3.80</td><td rowspan="1" colspan="1">3.40</td><td rowspan="1" colspan="1">3.30</td><td rowspan="1" colspan="1">4.00</td><td rowspan="1" colspan="1">4.12</td></tr><tr><td rowspan="1" colspan="1">
                  <bold>Width</bold>
                </td><td rowspan="1" colspan="1">1.30</td><td rowspan="1" colspan="1">1.50</td><td rowspan="1" colspan="1">1.30</td><td rowspan="1" colspan="1">1.30</td><td rowspan="1" colspan="1">1.60</td><td rowspan="1" colspan="1">1.60</td></tr><tr><td rowspan="2" colspan="1">
                  <bold>Patella</bold>
                </td><td rowspan="1" colspan="1">
                  <bold>Length</bold>
                </td><td rowspan="1" colspan="1">3.38</td><td rowspan="1" colspan="1">3.84</td><td rowspan="1" colspan="1">3.48</td><td rowspan="1" colspan="1">3.45</td><td rowspan="1" colspan="1">4.10</td><td rowspan="1" colspan="1">4.25</td></tr><tr><td rowspan="1" colspan="1">
                  <bold>Width</bold>
                </td><td rowspan="1" colspan="1">1.41</td><td rowspan="1" colspan="1">1.65</td><td rowspan="1" colspan="1">1.45</td><td rowspan="1" colspan="1">1.60</td><td rowspan="1" colspan="1">1.80</td><td rowspan="1" colspan="1">1.94</td></tr><tr><td rowspan="2" colspan="1">
                  <bold>Chela</bold>
                </td><td rowspan="1" colspan="1">
                  <bold>Length</bold>
                </td><td rowspan="1" colspan="1">7.00</td><td rowspan="1" colspan="1">7.98</td><td rowspan="1" colspan="1">7.10</td><td rowspan="1" colspan="1">7.00</td><td rowspan="1" colspan="1">8.38</td><td rowspan="1" colspan="1">8.82</td></tr><tr><td rowspan="1" colspan="1"><bold>Width</bold>–<bold>A</bold></td><td rowspan="1" colspan="1">2.80</td><td rowspan="1" colspan="1">3.05</td><td rowspan="1" colspan="1">2.88</td><td rowspan="1" colspan="1">2.70</td><td rowspan="1" colspan="1">3.60</td><td rowspan="1" colspan="1">3.50</td></tr><tr><td rowspan="1" colspan="1">
                  <bold>Movable finger</bold>
                </td><td rowspan="1" colspan="1">
                  <bold>Length</bold>
                </td><td rowspan="1" colspan="1">4.15</td><td rowspan="1" colspan="1">4.65</td><td rowspan="1" colspan="1">4.20</td><td rowspan="1" colspan="1">3.80</td><td rowspan="1" colspan="1">5.20</td><td rowspan="1" colspan="1">5.30</td></tr></tbody></table></table-wrap><fig id="F32" position="float" orientation="portrait"><object-id xmlns:xlink="http://www.w3.org/1999/xlink" content-type="doi" xlink:type="simple">10.3897/zookeys.1100.78979.figure32</object-id><object-id xmlns:xlink="http://www.w3.org/1999/xlink" content-type="arpha" xlink:type="simple">1EB6294B-4502-5947-BE06-C023DE74A6AE</object-id><label>Figure 32.</label><caption><p>Maps of the known geographic ranges of the species treated herein.</p></caption><graphic xmlns:xlink="http://www.w3.org/1999/xlink" xlink:href="zookeys-1100-117_article-78979__-g032.jpg" position="float" orientation="portrait" xlink:type="simple" id="oo_684459.jpg"><uri content-type="original_file" xlink:type="simple">https://binary.pensoft.net/fig/684459</uri></graphic></fig><fig id="F31" position="float" orientation="portrait"><object-id xmlns:xlink="http://www.w3.org/1999/xlink" content-type="doi" xlink:type="simple">10.3897/zookeys.1100.78979.figure31</object-id><object-id xmlns:xlink="http://www.w3.org/1999/xlink" content-type="arpha" xlink:type="simple">B5B10A08-D02E-57C5-835A-EC64FC64812F</object-id><label>Figure 31.</label><caption><p>Phylogenetic tree based on the concatenated 16S rDNA and COX1 mtDNA loci. Posterior probabilities of nodes are shown (as percentages) on the branches. Different colours are used to indicate the newly described species. Scale bar corresponds to substitutions per site.</p></caption><graphic xmlns:xlink="http://www.w3.org/1999/xlink" xlink:href="zookeys-1100-117_article-78979__-g031.jpg" position="float" orientation="portrait" xlink:type="simple" id="oo_684458.jpg"><uri content-type="original_file" xlink:type="simple">https://binary.pensoft.net/fig/684458</uri></graphic></fig></tp:treatment-sec><ref-list><ref id="B21"><mixed-citation xmlns:xlink="http://www.w3.org/1999/xlink" xlink:type="simple"><person-group><name name-style="western"><surname>Vignoli</surname><given-names>V</given-names></name><name name-style="western"><surname>Salomone</surname><given-names>N</given-names></name><name name-style="western"><surname>Caruso</surname><given-names>T</given-names></name><name name-style="western"><surname>Bernini</surname><given-names>F</given-names></name></person-group> (<year>2005</year>) <article-title>The <italic><tp:taxon-name><tp:taxon-name-part taxon-name-part-type="genus">Euscorpius</tp:taxon-name-part><tp:taxon-name-part taxon-name-part-type="species">tergestinus</tp:taxon-name-part></tp:taxon-name></italic> (C.L. Koch, 1837) complex in Italy: Biometrics of sympatric hidden species (<tp:taxon-name><tp:taxon-name-part taxon-name-part-type="order">Scorpiones</tp:taxon-name-part></tp:taxon-name>: <tp:taxon-name><tp:taxon-name-part taxon-name-part-type="family">Euscorpiidae</tp:taxon-name-part></tp:taxon-name>).</article-title><source>Zoologischer Anzeiger</source><volume>244</volume>(<issue>2</issue>): <fpage>97</fpage>–<lpage>113</lpage>. <ext-link xlink:type="simple" ext-link-type="doi" xlink:href="10.1016/j.jcz.2005.05.002">https://doi.org/10.1016/j.jcz.2005.05.002</ext-link></mixed-citation></ref><ref id="B6"><mixed-citation xmlns:xlink="http://www.w3.org/1999/xlink" xlink:type="simple"><person-group><name name-style="western"><surname>Koch</surname><given-names>CL</given-names></name></person-group> (<year>1837</year>) <article-title>Die Arachniden. Nürnberg. C. H.</article-title><source>Zeh’schen Buchhandlung</source><volume>3</volume>: <fpage>105</fpage>–<lpage>119</lpage>.</mixed-citation></ref><ref id="B1"><mixed-citation xmlns:xlink="http://www.w3.org/1999/xlink" xlink:type="simple"><person-group><name name-style="western"><surname>Di Caporiacco</surname><given-names>L</given-names></name></person-group> (<year>1950</year>) <article-title>Le specie e sottospecie del genere “<italic><tp:taxon-name><tp:taxon-name-part taxon-name-part-type="genus">Euscorpius</tp:taxon-name-part></tp:taxon-name></italic>” viventi in Italia ed in alcune zone confinanti.</article-title><source>Memorie, Atti della Accademia nazionale dei Lincei, serie VIII</source><volume>2</volume>: <fpage>159</fpage>–<lpage>230</lpage>. <ext-link xlink:type="simple" ext-link-type="uri" xlink:href="http://geca.area.ge.cnr.it/files/74637.pdf">http://geca.area.ge.cnr.it/files/74637.pdf</ext-link></mixed-citation></ref><ref id="B22"><mixed-citation xmlns:xlink="http://www.w3.org/1999/xlink" xlink:type="simple"><person-group><name name-style="western"><surname>Ythier</surname><given-names>E</given-names></name></person-group> (<year>2011</year>) <article-title>On the taxonomic validity of <italic><tp:taxon-name><tp:taxon-name-part taxon-name-part-type="genus">Euscorpius</tp:taxon-name-part><tp:taxon-name-part taxon-name-part-type="species">carpathicus</tp:taxon-name-part><tp:taxon-name-part taxon-name-part-type="subspecies">fanzagoi</tp:taxon-name-part></tp:taxon-name></italic> Simon, 1879.</article-title><source>Le bulletin d’<tp:taxon-name><tp:taxon-name-part taxon-name-part-type="phylum">Arthropoda</tp:taxon-name-part></tp:taxon-name></source><volume>45</volume>: <fpage>14</fpage>–<lpage>20</lpage>.</mixed-citation></ref></ref-list></tp:taxon-treatment>
