# Supplementary material for: ﻿Reconsideration of some populations of Euscorpiusconcinnus complex (Scorpiones, Euscorpiidae)
Source: Zookeys. 2022 May 16;1100:117–64. doi: 10.3897/zookeys.1100.78979 (PMC9848939; doi:10.3897/zookeys.1100.78979)
Supplement: XML Treatment for Euscorpius latinus [file zookeys.1100.78979-treatment2.xml]

<!DOCTYPE tp:taxon-treatment
  PUBLIC "-//TaxonX//DTD Taxonomic Treatment Publishing DTD v0 20100105//EN" "tax-treatment-NSO.dtd">
<tp:taxon-treatment xmlns:tp="http://www.plazi.org/taxpub"><tp:treatment-meta><kwd-group><label>Taxon classification</label><kwd>
                <named-content content-type="kingdom">Animalia</named-content>
              </kwd><kwd>
                <named-content content-type="order">Scorpiones</named-content>
              </kwd><kwd>
                <named-content content-type="family">Euscorpiidae</named-content>
              </kwd></kwd-group><mixed-citation publication-type="journal"><person-group><name><surname>Tropea</surname><given-names>Gioele</given-names></name><name><surname>Parmakelis</surname><given-names>Aristeidis</given-names></name></person-group><article-title>﻿Reconsideration of some populations of <italic><tp:taxon-name><tp:taxon-name-part taxon-name-part-type="genus" reg="Euscorpius">Euscorpius</tp:taxon-name-part><tp:taxon-name-part taxon-name-part-type="species" reg="concinnus">concinnus</tp:taxon-name-part></tp:taxon-name></italic> complex (<tp:taxon-name><tp:taxon-name-part taxon-name-part-type="order">Scorpiones</tp:taxon-name-part></tp:taxon-name>, <tp:taxon-name><tp:taxon-name-part taxon-name-part-type="family">Euscorpiidae</tp:taxon-name-part></tp:taxon-name>)</article-title><source>Zookeys</source><day>16</day><month>05</month><year>2022</year><volume>1100</volume><fpage>117</fpage><lpage>164</lpage><pub-id pub-id-type="doi">10.3897/zookeys.1100.78979</pub-id></mixed-citation></tp:treatment-meta><tp:nomenclature><label>﻿</label><tp:taxon-name>
              <object-id xmlns:xlink="http://www.w3.org/1999/xlink" content-type="arpha" xlink:type="simple">3BE61A0C-D2EC-551D-8780-BB061C6E51D7</object-id>
              <tp:taxon-name-part taxon-name-part-type="genus" reg="Euscorpius">Euscorpius</tp:taxon-name-part>
              <tp:taxon-name-part taxon-name-part-type="species" reg="latinus">latinus</tp:taxon-name-part>
              <object-id xmlns:xlink="http://www.w3.org/1999/xlink" content-type="zoobank" xlink:type="simple">http://zoobank.org/14CD5A7C-378B-4C3E-8664-C9EA5CD0CB1D</object-id>
            </tp:taxon-name><tp:taxon-status xmlns:xlink="http://www.w3.org/1999/xlink" xlink:type="simple">sp. nov.</tp:taxon-status><xref ref-type="fig" rid="F6">Figs 6</xref><xref ref-type="fig" rid="F7">, 7</xref><xref ref-type="fig" rid="F8">, 8</xref><xref ref-type="fig" rid="F9">, 9</xref><xref ref-type="fig" rid="F10">, 10</xref><xref ref-type="fig" rid="F11">, 11</xref><xref ref-type="fig" rid="F12">, 12</xref><xref ref-type="table" rid="T1">, Tables 1</xref><xref ref-type="table" rid="T3">, 3</xref><xref ref-type="table" rid="T4">, 4</xref></tp:nomenclature><tp:treatment-sec sec-type="type material" id="SECID0EXNAI"><title>Type material.</title><p><bold><italic>Holotype</italic></bold>: ♂, Italy, Latium, Lepini Mts, near Montelanico (RM), 470 m a.s.l., 41.631314°N, 13.026798°E, 20 June 2013, leg. G. Tropea (<abbrev xmlns:xlink="http://www.w3.org/1999/xlink" xlink:title="personal collection of Gioele Tropea" id="ABBRID0ECOAI" xlink:type="simple">GTC</abbrev>).</p><fig id="F6" position="float" orientation="portrait"><object-id xmlns:xlink="http://www.w3.org/1999/xlink" content-type="doi" xlink:type="simple">10.3897/zookeys.1100.78979.figure6</object-id><object-id xmlns:xlink="http://www.w3.org/1999/xlink" content-type="arpha" xlink:type="simple">CAA3C7FB-4714-528A-8339-609A45A52B33</object-id><label>Figure 6.</label><caption><p>Dorsal and ventral views of <italic><tp:taxon-name><tp:taxon-name-part taxon-name-part-type="genus" reg="Euscorpius">Euscorpius</tp:taxon-name-part><tp:taxon-name-part taxon-name-part-type="species" reg="latinus">latinus</tp:taxon-name-part></tp:taxon-name></italic> sp. nov. male holotype. Scale bar: 4.20 mm.</p></caption><graphic xmlns:xlink="http://www.w3.org/1999/xlink" xlink:href="zookeys-1100-117_article-78979__-g006.jpg" position="float" orientation="portrait" xlink:type="simple" id="oo_684433.jpg"><uri content-type="original_file" xlink:type="simple">https://binary.pensoft.net/fig/684433</uri></graphic></fig><p><bold><italic>Paratypes</italic>: Italy: Latium</bold>: Lepini Mts, near Montelanico (RM), 470 m a.s.l., <named-content xmlns:xlink="http://www.w3.org/1999/xlink" content-type="dwc:verbatimCoordinates" xlink:type="simple"><named-content content-type="geo-json" specific-use="{&#34;type&#34;:&#34;Point&#34;,&#34;coordinates&#34;:[13.026798,41.631314]}" id="NCID0EIPAI" xlink:type="simple">41.631314°N, 13.026798°E</named-content></named-content>, 20 June 2013, leg. G. Tropea, 2 ♂♂, 4 ♀♀ (<abbrev xmlns:xlink="http://www.w3.org/1999/xlink" xlink:title="personal collection of Gioele Tropea" id="ABBRID0ENPAI" xlink:type="simple">GTC</abbrev> paratypes); same data but 444 m a.s.l., <named-content xmlns:xlink="http://www.w3.org/1999/xlink" content-type="dwc:verbatimCoordinates" xlink:type="simple"><named-content content-type="geo-json" specific-use="{&#34;type&#34;:&#34;Point&#34;,&#34;coordinates&#34;:[13.026340,41.632190]}" id="NCID0EUPAI" xlink:type="simple">41.63219°N, 13.02634°E</named-content></named-content>, 1 ♂, 5 ♀♀ (<abbrev xmlns:xlink="http://www.w3.org/1999/xlink" xlink:title="personal collection of Gioele Tropea" id="ABBRID0EZPAI" xlink:type="simple">GTC</abbrev> paratypes); same data but 456–467 m, <named-content xmlns:xlink="http://www.w3.org/1999/xlink" content-type="dwc:verbatimCoordinates" xlink:type="simple"><named-content content-type="geo-json" specific-use="{&#34;type&#34;:&#34;Point&#34;,&#34;coordinates&#34;:[13.025800,41.631180]}" id="NCID0EAQAI" xlink:type="simple">41.63118°N, 13.02580°E</named-content></named-content>, <named-content xmlns:xlink="http://www.w3.org/1999/xlink" content-type="dwc:verbatimCoordinates" xlink:type="simple"><named-content content-type="geo-json" specific-use="{&#34;type&#34;:&#34;Point&#34;,&#34;coordinates&#34;:[13.025300,41.630920]}" id="NCID0EIQAI" xlink:type="simple">41.63092°N, 13.02530°E</named-content></named-content>, <named-content xmlns:xlink="http://www.w3.org/1999/xlink" content-type="dwc:verbatimCoordinates" xlink:type="simple"><named-content content-type="geo-json" specific-use="{&#34;type&#34;:&#34;Point&#34;,&#34;coordinates&#34;:[13.025470,41.631560]}" id="NCID0EQQAI" xlink:type="simple">41.63156°N, 13.02547°E</named-content></named-content>, 12 August 2020, leg G. Tropea, 4 ♂♂, 3 ♀♀ (<abbrev xmlns:xlink="http://www.w3.org/1999/xlink" xlink:title="personal collection of Gioele Tropea" id="ABBRID0EVQAI" xlink:type="simple">GTC</abbrev> paratypes); Castel Fusano, Rome, 8 April 2012, leg. G. Tropea, 6 ♂♂, 7 ♀♀ (<abbrev xmlns:xlink="http://www.w3.org/1999/xlink" xlink:title="personal collection of Gioele Tropea" id="ABBRID0EZQAI" xlink:type="simple">GTC</abbrev> paratypes); Castel Fusano, Rome, ~ 9 m a.s.l., around to <named-content xmlns:xlink="http://www.w3.org/1999/xlink" content-type="dwc:verbatimCoordinates" xlink:type="simple"><named-content content-type="geo-json" specific-use="{&#34;type&#34;:&#34;Point&#34;,&#34;coordinates&#34;:[12.315160,41.730640]}" id="NCID0EARAI" xlink:type="simple">41,73064°N, 12,31516°E</named-content></named-content>, 22 June 2014, leg. G. Tropea, 3 ♂♂, 4 ♀♀ (<abbrev xmlns:xlink="http://www.w3.org/1999/xlink" xlink:title="personal collection of Gioele Tropea" id="ABBRID0EFRAI" xlink:type="simple">GTC</abbrev> paratypes); Near Sabaudia (LT), 18 August 2009, leg. G. Tropea, 3 ♂♂ (<abbrev xmlns:xlink="http://www.w3.org/1999/xlink" xlink:title="personal collection of Gioele Tropea" id="ABBRID0EJRAI" xlink:type="simple">GTC</abbrev> paratypes); same data but 5 May 2012, leg. G. Tropea, 3 ♀♀ (<abbrev xmlns:xlink="http://www.w3.org/1999/xlink" xlink:title="personal collection of Gioele Tropea" id="ABBRID0ENRAI" xlink:type="simple">GTC</abbrev> paratypes); surroundings of Anticoli Corrado (RM), under stones, <named-content xmlns:xlink="http://www.w3.org/1999/xlink" content-type="dwc:verbatimCoordinates" xlink:type="simple"><named-content content-type="geo-json" specific-use="{&#34;type&#34;:&#34;Point&#34;,&#34;coordinates&#34;:[12.970851,42.012665]}" id="NCID0EURAI" xlink:type="simple">42.012665°N, 12.970851°E</named-content></named-content>, May 2014, leg. A. Massimiani, 2 ♀♀ (<abbrev xmlns:xlink="http://www.w3.org/1999/xlink" xlink:title="personal collection of Gioele Tropea" id="ABBRID0EZRAI" xlink:type="simple">GTC</abbrev> paratypes); Near Monterotondo (RM), 109 m a.s.l., <named-content xmlns:xlink="http://www.w3.org/1999/xlink" content-type="dwc:verbatimCoordinates" xlink:type="simple"><named-content content-type="geo-json" specific-use="{&#34;type&#34;:&#34;Point&#34;,&#34;coordinates&#34;:[12.643050,42.068710]}" id="NCID0EASAI" xlink:type="simple">42.06871°N, 12.64305°E</named-content></named-content>, 18 April 2014, leg. G. Tropea, 2 ♂♂, 1 ♀ (<abbrev xmlns:xlink="http://www.w3.org/1999/xlink" xlink:title="personal collection of Gioele Tropea" id="ABBRID0EFSAI" xlink:type="simple">GTC</abbrev> paratypes); Simbruini Mts., near Trevi nel Lazio (FR), 1 August 1976, leg. R. Argano, 1 ♂, 1 ♀ (<abbrev xmlns:xlink="http://www.w3.org/1999/xlink" xlink:title="personal collection of Gioele Tropea" id="ABBRID0EJSAI" xlink:type="simple">GTC</abbrev> paratypes). <bold>Molise</bold>: Near SP Carovillense, Villa San Michele (IS), <named-content xmlns:xlink="http://www.w3.org/1999/xlink" content-type="dwc:verbatimCoordinates" xlink:type="simple"><named-content content-type="geo-json" specific-use="{&#34;type&#34;:&#34;Point&#34;,&#34;coordinates&#34;:[14.231460,41.744630]}" id="NCID0ESSAI" xlink:type="simple">41.74463°N, 14.23146°E</named-content></named-content>, 14 July 2012, leg. G. Tropea, S. Tropea, 5 ♂♂, 1 ♀ (<abbrev xmlns:xlink="http://www.w3.org/1999/xlink" xlink:title="personal collection of Gioele Tropea" id="ABBRID0EXSAI" xlink:type="simple">GTC</abbrev> paratypes).</p><fig id="F7" position="float" orientation="portrait"><object-id xmlns:xlink="http://www.w3.org/1999/xlink" content-type="doi" xlink:type="simple">10.3897/zookeys.1100.78979.figure7</object-id><object-id xmlns:xlink="http://www.w3.org/1999/xlink" content-type="arpha" xlink:type="simple">590E3F76-A3D3-5FAE-844D-4589FFE5E346</object-id><label>Figure 7.</label><caption><p>Dorsal and ventral view of <italic><tp:taxon-name><tp:taxon-name-part taxon-name-part-type="genus" reg="Euscorpius">Euscorpius</tp:taxon-name-part><tp:taxon-name-part taxon-name-part-type="species" reg="latinus">latinus</tp:taxon-name-part></tp:taxon-name></italic> sp. nov. female paratype. Scale bar: 4.20 mm.</p></caption><graphic xmlns:xlink="http://www.w3.org/1999/xlink" xlink:href="zookeys-1100-117_article-78979__-g007.jpg" position="float" orientation="portrait" xlink:type="simple" id="oo_684434.jpg"><uri content-type="original_file" xlink:type="simple">https://binary.pensoft.net/fig/684434</uri></graphic></fig></tp:treatment-sec><tp:treatment-sec sec-type="Other examined specimens" id="SECID0ETTAI"><title>Other examined specimens</title><p><bold>(not included in type series). Italy: Latium</bold>: Mt. Gennaro, Lucretili Mts., (RM), ~ 1000 m a.s.l., 24 August 2009, G. Tropea, 2 ♂♂, 2 ♀♀ (<abbrev xmlns:xlink="http://www.w3.org/1999/xlink" xlink:title="personal collection of Gioele Tropea" id="ABBRID0E2TAI" xlink:type="simple">GTC</abbrev>).</p><fig id="F8" position="float" orientation="portrait"><object-id xmlns:xlink="http://www.w3.org/1999/xlink" content-type="doi" xlink:type="simple">10.3897/zookeys.1100.78979.figure8</object-id><object-id xmlns:xlink="http://www.w3.org/1999/xlink" content-type="arpha" xlink:type="simple">17D80142-29CA-5F31-8BB5-CBE196CC5E7F</object-id><label>Figure 8.</label><caption><p><italic><tp:taxon-name><tp:taxon-name-part taxon-name-part-type="genus" reg="Euscorpius">Euscorpius</tp:taxon-name-part><tp:taxon-name-part taxon-name-part-type="species" reg="latinus">latinus</tp:taxon-name-part></tp:taxon-name></italic> sp. nov. male holotype except <bold>C</bold> and <bold>N</bold>, that are of a female paratype <bold>A</bold> carapace <bold>B</bold> external view of chela of adult male <bold>C</bold> external view of chela of adult female <bold>D</bold> ventral view of pedipalp patella <bold>E</bold> dorsal view of pedipalp patella <bold>F</bold> external view of pedipalp patella <bold>G</bold> ventral view of chela <bold>H</bold> dorsal view of chela <bold>I</bold> ventral view of metasomal segment V <bold>J</bold> lateral view of metasomal segment V <bold>K</bold> telson of adult male <bold>L</bold> telson of adult female.</p></caption><graphic xmlns:xlink="http://www.w3.org/1999/xlink" xlink:href="zookeys-1100-117_article-78979__-g008.jpg" position="float" orientation="portrait" xlink:type="simple" id="oo_684435.jpg"><uri content-type="original_file" xlink:type="simple">https://binary.pensoft.net/fig/684435</uri></graphic></fig></tp:treatment-sec><tp:treatment-sec sec-type="etymology" id="SECID0ETVAI"><title>Etymology.</title><p>The specific epithet means Latin, due to its range which includes the first area in which the Latins and the Latin language spread, namely the Latium vetus.</p><fig id="F9" position="float" orientation="portrait"><object-id xmlns:xlink="http://www.w3.org/1999/xlink" content-type="doi" xlink:type="simple">10.3897/zookeys.1100.78979.figure9</object-id><object-id xmlns:xlink="http://www.w3.org/1999/xlink" content-type="arpha" xlink:type="simple">9107F8EE-9E7B-5353-93BD-558F252BD0D1</object-id><label>Figure 9.</label><caption><p>Pregnant <italic><tp:taxon-name><tp:taxon-name-part taxon-name-part-type="genus" reg="Euscorpius">Euscorpius</tp:taxon-name-part><tp:taxon-name-part taxon-name-part-type="species" reg="latinus">latinus</tp:taxon-name-part></tp:taxon-name></italic> sp. nov. found under the bark of a trunk.</p></caption><graphic xmlns:xlink="http://www.w3.org/1999/xlink" xlink:href="zookeys-1100-117_article-78979__-g009.jpg" position="float" orientation="portrait" xlink:type="simple" id="oo_684436.jpg"><uri content-type="original_file" xlink:type="simple">https://binary.pensoft.net/fig/684436</uri></graphic></fig></tp:treatment-sec><tp:treatment-sec sec-type="Known geographic range" id="SECID0EQWAI"><title>Known geographic range.</title><p>Italy: Latium (left of the Tiber River; Fig. <xref ref-type="fig" rid="F32">32</xref>).</p><fig id="F10" position="float" orientation="portrait"><object-id xmlns:xlink="http://www.w3.org/1999/xlink" content-type="doi" xlink:type="simple">10.3897/zookeys.1100.78979.figure10</object-id><object-id xmlns:xlink="http://www.w3.org/1999/xlink" content-type="arpha" xlink:type="simple">3CD1419D-5E53-55B2-8F4A-F51A3D6EC4C0</object-id><label>Figure 10.</label><caption><p><italic><tp:taxon-name><tp:taxon-name-part taxon-name-part-type="genus" reg="Euscorpius">Euscorpius</tp:taxon-name-part><tp:taxon-name-part taxon-name-part-type="species" reg="latinus">latinus</tp:taxon-name-part></tp:taxon-name></italic> sp. nov. photographed in its habitat with first instar litter on its back.</p></caption><graphic xmlns:xlink="http://www.w3.org/1999/xlink" xlink:href="zookeys-1100-117_article-78979__-g010.jpg" position="float" orientation="portrait" xlink:type="simple" id="oo_684437.jpg"><uri content-type="original_file" xlink:type="simple">https://binary.pensoft.net/fig/684437</uri></graphic></fig></tp:treatment-sec><tp:treatment-sec sec-type="diagnosis" id="SECID0ESXAI"><title>Diagnosis.</title><p>A medium-small, <italic><tp:taxon-name><tp:taxon-name-part taxon-name-part-type="genus" reg="Euscorpius">Euscorpius</tp:taxon-name-part></tp:taxon-name></italic> species, total length 25–34 mm. Colour of adults mostly dark brown with darker marbling on most of the body, including chelicerae, but with rare blackish or medium brown specimens. The number of trichobothria on the pedipalp manus ventral surface is four (<italic>V</italic><sub>1–3</sub> + <italic>Et</italic><sub>1</sub>). Trichobothria est and dsb on fixed finger are respectively located distally and proximally to the notch of the fixed finger. The number of trichobothria on the pedipalp patella ventral surface is usually eight and seven (seven in 39.68% of the pedipalps examined). The number of trichobothria on pedipalp patella external surface is usually: eb = 4, eb<sub>a</sub> = 4, esb = 2, em = 4, est = 4, et = 6 (5–7). Trichobothrium i of the femur is slightly proximal to or at the same level of d. The pectinal teeth number in males usually is eight (7–9) and in females usually is seven (6–8). Dorsal spur well developed. Femur is slightly shorter than the patella. Carapace tends to be shorter than long. Carinae V<sub>1</sub> follows an external direction to the trichobothria Et<sub>1</sub>, without forming a Y-shape. Spinules on legs ending with a Y-shape. Ventrolateral and ventromedian carina on metasomal segment V well formed by small, spaced and slightly serrulated granules.</p><fig id="F11" position="float" orientation="portrait"><object-id xmlns:xlink="http://www.w3.org/1999/xlink" content-type="doi" xlink:type="simple">10.3897/zookeys.1100.78979.figure11</object-id><object-id xmlns:xlink="http://www.w3.org/1999/xlink" content-type="arpha" xlink:type="simple">265D2DFA-E4D0-541A-97A2-AF6268B05818</object-id><label>Figure 11.</label><caption><p>Example of the habitat of <italic><tp:taxon-name><tp:taxon-name-part taxon-name-part-type="genus" reg="Euscorpius">Euscorpius</tp:taxon-name-part><tp:taxon-name-part taxon-name-part-type="species" reg="latinus">latinus</tp:taxon-name-part></tp:taxon-name></italic> sp. nov.</p></caption><graphic xmlns:xlink="http://www.w3.org/1999/xlink" xlink:href="zookeys-1100-117_article-78979__-g011.jpg" position="float" orientation="portrait" xlink:type="simple" id="oo_684438.jpg"><uri content-type="original_file" xlink:type="simple">https://binary.pensoft.net/fig/684438</uri></graphic></fig></tp:treatment-sec><tp:treatment-sec sec-type="Trichobothrial and pectinal teeth count variation" id="SECID0EDZAI"><title>Trichobothrial and pectinal teeth count variation.</title><p>The variation observed in 63 examined specimens (29 ♂♂ and 34 ♀♀) is given below (left/right asymmetry not specified).</p><p>Pectinal teeth in males (<italic>n</italic> = 58): 7/7 (1), 7/8 (2); 8/8 (20), 8/9 (2), 9/9 (4); in total, 7 in 6.90% (4), 8 in 77.59% (45), and 9 in 17.24% (10); mean = 8.10, SD = 0.48.</p><p>Pectinal teeth in females (<italic>n</italic> = 67): 5/6 (1), 6/6 (2), 6/7 (7), ?/7 (1), 7/7 (15), 7/8 (6), 8/8 (2); in total, 6 in 17.91% (12), 7 in 65.67% (44), and 8 in 14.92% (10); mean = 6.94, SD = 0.62.</p><p>Pedipalp patella trichobothria <italic><abbrev xmlns:xlink="http://www.w3.org/1999/xlink" xlink:title="trichobothria on the pedipalp patella ventral surface" id="ABBRID0ETZAI" xlink:type="simple">Pv</abbrev></italic> (<italic>n</italic> = 126): 7/7 (15), 7/8 (20), 8/8 (28); in total, 7 in 39.68% (50), and 8 in 60.32% (76); mean = 7.60, SD = 0.49.</p><p>Pedipalp patella trichobothria <italic>Pe</italic> (<italic>n</italic> = 81): <italic>et</italic> = 5/4 (1), 5/5 (3), 5/6 (5), 6/1 (1), 6/6 (29), 4/7 (1); in total, 4 in 2.46% (2), 5 in 17.28% (14), 6 in 79.01% (64), and 7 in 1.23% (1); mean = 5.79, SD = 0.49;</p><p>est = 4/3 (1), 4/4 (38), 4/5 (2); em = 3/4 (7), 4/4 (33), 4/5 (1); esb = 2/2 (41); eb<sub>a</sub> = 4/4 (41); eb = 4/4 (39), 4/5 (2).</p></tp:treatment-sec><tp:treatment-sec sec-type="description" id="SECID0EF1AI"><title>Description of the male holotype.</title><p><bold><italic>Colouration</italic>.</bold> A general dark brown base colour with more or less marked lighter marbling or reticulation, reddish brown, in the less granulated areas, especially of the metasoma, legs, pedipalps and chelicerae; telson mostly dark brown with two ventrally longitudinal pale brown stripes and one for each side, with reddish brown distal part of the sting; pale brown chelicerae with dark brown reticulation; chelae with fingers ranging from pale yellowish brown to dark reddish brown with dark blackish brown reticulation; legs with most ivory tarsus, the basitarsus and tibia are mostly pale brown, but with dark blackish brown marbling externally, almost pale brown internally, the patella and femur are mostly dark with paler spot externally, and mostly pale brown with dark reticulation internally; pectines and genital operculum whitish ivory; sternites are mostly very pale brownish but the most distal is laterally dark blackish brown with the central part pale brown.</p><fig id="F12" position="float" orientation="portrait"><object-id xmlns:xlink="http://www.w3.org/1999/xlink" content-type="doi" xlink:type="simple">10.3897/zookeys.1100.78979.figure12</object-id><object-id xmlns:xlink="http://www.w3.org/1999/xlink" content-type="arpha" xlink:type="simple">51B8361C-4FE3-5934-B723-E528E9021904</object-id><label>Figure 12.</label><caption><p>Pregnant specimen of <italic><tp:taxon-name><tp:taxon-name-part taxon-name-part-type="genus" reg="Euscorpius">Euscorpius</tp:taxon-name-part><tp:taxon-name-part taxon-name-part-type="species" reg="latinus">latinus</tp:taxon-name-part></tp:taxon-name></italic> sp. nov. found inside a pine cone.</p></caption><graphic xmlns:xlink="http://www.w3.org/1999/xlink" xlink:href="zookeys-1100-117_article-78979__-g012.jpg" position="float" orientation="portrait" xlink:type="simple" id="oo_684439.jpg"><uri content-type="original_file" xlink:type="simple">https://binary.pensoft.net/fig/684439</uri></graphic></fig><p><bold><italic>Carapace</italic>.</bold> Almost completely covered by dense fine granules, especially on the dark marbling. The granules in the lateral anterior part are larger; anterior edge is straight with some granules; deep posterior lateral furrows; two pairs of lateral eyes, and a pair of median eyes; length from centre of median eyes to anterior margin is 40.48% of carapace length.</p><p><bold><italic>Mesosoma</italic>.</bold> The tergites are densely covered with a fine granulation; sternites glossy and finely punctuated; small spiracles inclined to ~ 40° downward towards outside.</p><p><bold><italic>Metasoma</italic>.</bold> Dorsal carinae on segments I–IV with spaced granules; ventrolateral carinae on segment I absent, on segment II and III smooth or obsolete, on segments IV, little marked with some small and spaced granule, with small slightly serrulated granules on segment V; ventromedian carinae absent on segment I–III, little marked smooth or obsolete on segment IV, on segment V it consists of small, slightly serrulated granules, which expands like a fan in the most distal part; dorsal and lateral intercarinal surfaces on segments I–IV are mostly finely granulated, especially on dark marbling, while the ventral surfaces are mostly smooth, the V segment is mostly finely granulated.</p><p><bold><italic>Telson</italic>.</bold> Vesicle with a few small granules, with ventral setae of different size, especially near the vesicle/aculeus juncture.</p><p><bold><italic>Pectines</italic>.</bold> Teeth number 8/8; middle lamellae number 5–5; several microsetae on proximal area of teeth, marginal lamellae, and middle lamellae.</p><p><bold><italic>Genital operculum</italic>.</bold> The genital operculum is formed by two longitudinally devised subtriangular sclerites with genital papillae protruding.</p><p><bold><italic>Sternum</italic>.</bold> Pentagonal shape, type 2; slightly wider than long, with a deep posterior emargination.</p><p><bold><italic>Pedipalps</italic>.</bold> Coxa and trochanter with tuberculated carinae. Femur: dorsal internal and external and ventral internal carinae tuberculated; irregular ventral external carinae formed by tubercles just on 1/3 or 1/4 of femur length; external median carinae formed by lightly serrulated tubercles; anterior median carinae formed by some spaced conical tubercles; intercarinal spaces granulated. Patella: dorsal and ventral internal carinae tuberculated; ventral external carinae crenulated; dorsal external carinae slightly crenulated to rough; intercarinal surfaces finely granulated, especially on the dark reticulations near the internal carinae. Dorsal patellar spur well developed. Chela: chelal carina D<sub>1</sub> is distinct, strong, dark and smooth with a few tubercles; D<sub>4</sub> is rounded with a few spaced granules; V<sub>1</sub> is distinct, strong, dark, from rough to smooth, following an external direction to the trichobothria Et<sub>1</sub>; V<sub>3</sub> is rounded with scattered granules; external carina granulated; intercarinal tegument granulated; the fixed and movable fingers with medium notch and lobe, respectively.</p><p><bold><italic>Finger dentition</italic>.</bold> In the most distal part is present a DD on the tip; MD is formed by very small denticles closely spaced forming an approximately straight line, discontinued at level of the OD; fixed finger has 5/5 OD and 11/10 ID; movable finger has 7/7 OD and 13/15 ID.</p><p><bold><italic>Trichobothria</italic>.</bold> Chela: trichobothria on the pedipalp manus ventral surface V = 2*/3 (V<sub>1–3</sub>) (*the trichobothrium V3 of the left chela is vestigial) + <italic>Et</italic><sub>1</sub> = 1/1; trichobothrium V<sub>4</sub> situated on the external surface of the chela, near the carina V<sub>1</sub>; trichobothrium ratio of et-est/est-dsb is ~ 0.95 and 0.87. Trichobothrium est is distal to the centre of the notch of the fixed finger and dsb is proximal. Patella: <abbrev xmlns:xlink="http://www.w3.org/1999/xlink" xlink:title="trichobothria on the pedipalp patella ventral surface" id="ABBRID0EB5AI" xlink:type="simple">Pv</abbrev> = 8/7; et = 6/6, est = 4/4, em = 4/4, esb = 2/2, eb<sub>a</sub> = 4/4, eb = 4/4. Femur: trichobothrium d is slightly proximal to i, while trichobothrium e is well distal to both d and i, and situated on dorsal surface on dorsal external carina.</p><p><bold><italic>Legs</italic>.</bold> Two pedal spurs present; no tarsal spur; ventral row of tarsus with a total of 12/10 spinules on leg III, of increasing size from proximal to distal, ending with two spinules to form a Y-shape; three main flanking tarsal setae present. Tubercles present on ventral and dorsal surface of all leg femora.</p><p><bold><italic>Chelicerae</italic>.</bold> Typical of the genus <italic><tp:taxon-name><tp:taxon-name-part taxon-name-part-type="genus" reg="Euscorpius">Euscorpius</tp:taxon-name-part></tp:taxon-name></italic>.</p></tp:treatment-sec><tp:treatment-sec sec-type="description" id="SECID0E35AI"><title>Description of the hemispermatophore.</title><p>Type A. It has a well-developed lamina tapered distally; well-developed basal constriction present; truncal flexure present; median projection with <abbrev xmlns:xlink="http://www.w3.org/1999/xlink" xlink:title="external distal lobe" id="ABBRID0EC6AI" xlink:type="simple">lde</abbrev>, <abbrev xmlns:xlink="http://www.w3.org/1999/xlink" xlink:title="internal distal lobe" id="ABBRID0EG6AI" xlink:type="simple">ldi</abbrev>, and <abbrev xmlns:xlink="http://www.w3.org/1999/xlink" xlink:title="basal lobe" id="ABBRID0EK6AI" xlink:type="simple">lb</abbrev>; internal projection distally with 9–11 tines in its crown. The number and the shape of tines of the crown varied between specimens and between the right and the left hemispermatophores.</p></tp:treatment-sec><tp:treatment-sec sec-type="comments" id="SECID0EO6AI"><title>Comments.</title><p><italic><tp:taxon-name><tp:taxon-name-part taxon-name-part-type="genus" reg="Euscorpius">Euscorpius</tp:taxon-name-part><tp:taxon-name-part taxon-name-part-type="species" reg="latinus">latinus</tp:taxon-name-part></tp:taxon-name></italic> sp. nov. is the southernmost species of the <italic><tp:taxon-name><tp:taxon-name-part taxon-name-part-type="genus" reg="Euscorpius">E.</tp:taxon-name-part><tp:taxon-name-part taxon-name-part-type="species" reg="concinnus">concinnus</tp:taxon-name-part></tp:taxon-name></italic> group. The geographically closest species of the <italic><tp:taxon-name><tp:taxon-name-part taxon-name-part-type="genus" reg="Euscorpius">E.</tp:taxon-name-part><tp:taxon-name-part taxon-name-part-type="species" reg="concinnus">concinnus</tp:taxon-name-part></tp:taxon-name></italic> group is <italic><tp:taxon-name><tp:taxon-name-part taxon-name-part-type="genus" reg="Euscorpius">E.</tp:taxon-name-part><tp:taxon-name-part taxon-name-part-type="species" reg="trejaensis">trejaensis</tp:taxon-name-part></tp:taxon-name></italic> sp. nov., which seems to be divided from <italic><tp:taxon-name><tp:taxon-name-part taxon-name-part-type="genus" reg="Euscorpius">Euscorpius</tp:taxon-name-part><tp:taxon-name-part taxon-name-part-type="species" reg="latinus">latinus</tp:taxon-name-part></tp:taxon-name></italic> sp. nov. by the Tiber River. However, in terms of both phylogeny and of DNA sequence divergences, these two species do not seem to be more closely related compared to the others. In fact, according to the concatenated phylogenetic tree 16S rDNA + COI presented herein (Fig. <xref ref-type="fig" rid="F31">31</xref>), <italic><tp:taxon-name><tp:taxon-name-part taxon-name-part-type="genus" reg="Euscorpius">E.</tp:taxon-name-part><tp:taxon-name-part taxon-name-part-type="species" reg="latinus">latinus</tp:taxon-name-part></tp:taxon-name></italic> sp. nov. is placed between <italic><tp:taxon-name><tp:taxon-name-part taxon-name-part-type="genus" reg="Euscorpius">E.</tp:taxon-name-part><tp:taxon-name-part taxon-name-part-type="species" reg="concinnus">concinnus</tp:taxon-name-part></tp:taxon-name></italic>, which is more basal to it, and the other species, which are apical to it. Regarding the sequence divergence in 16S marker, between <italic><tp:taxon-name><tp:taxon-name-part taxon-name-part-type="genus" reg="Euscorpius">E.</tp:taxon-name-part><tp:taxon-name-part taxon-name-part-type="species" reg="latinus">latinus</tp:taxon-name-part></tp:taxon-name></italic> sp. nov. and <italic><tp:taxon-name><tp:taxon-name-part taxon-name-part-type="genus" reg="Euscorpius">E.</tp:taxon-name-part><tp:taxon-name-part taxon-name-part-type="species" reg="trejaensis">trejaensis</tp:taxon-name-part></tp:taxon-name></italic> sp. nov., it ranges from 2.7% to 3.1%, as with <italic><tp:taxon-name><tp:taxon-name-part taxon-name-part-type="genus" reg="Euscorpius">E.</tp:taxon-name-part><tp:taxon-name-part taxon-name-part-type="species" reg="niciensis">niciensis</tp:taxon-name-part></tp:taxon-name></italic> stat. nov., from 3% to 2.7% with <italic><tp:taxon-name><tp:taxon-name-part taxon-name-part-type="genus" reg="Euscorpius">E.</tp:taxon-name-part><tp:taxon-name-part taxon-name-part-type="species" reg="concinnus">concinnus</tp:taxon-name-part></tp:taxon-name></italic> and from 3.8% to 4.2% with <italic><tp:taxon-name><tp:taxon-name-part taxon-name-part-type="genus" reg="Euscorpius">E.</tp:taxon-name-part><tp:taxon-name-part taxon-name-part-type="species" reg="stefaniae">stefaniae</tp:taxon-name-part></tp:taxon-name></italic> sp. nov. Morphologically, like the other species of the <italic><tp:taxon-name><tp:taxon-name-part taxon-name-part-type="genus" reg="Euscorpius">E.</tp:taxon-name-part><tp:taxon-name-part taxon-name-part-type="species" reg="concinnus">concinnus</tp:taxon-name-part></tp:taxon-name></italic> group and the many cryptic species complex that have been described in recent years, <italic><tp:taxon-name><tp:taxon-name-part taxon-name-part-type="genus" reg="Euscorpius">E.</tp:taxon-name-part><tp:taxon-name-part taxon-name-part-type="species" reg="latinus">latinus</tp:taxon-name-part></tp:taxon-name></italic> sp. nov. is difficult to identify without reference to the locality of origin or with a limited number of specimens. As for the trichobothrial and pectines teeth values, <italic><tp:taxon-name><tp:taxon-name-part taxon-name-part-type="genus" reg="Euscorpius">E.</tp:taxon-name-part><tp:taxon-name-part taxon-name-part-type="species" reg="latinus">latinus</tp:taxon-name-part></tp:taxon-name></italic> sp. nov., together with <italic><tp:taxon-name><tp:taxon-name-part taxon-name-part-type="genus" reg="Euscorpius">E.</tp:taxon-name-part><tp:taxon-name-part taxon-name-part-type="species" reg="trejaensis">trejaensis</tp:taxon-name-part></tp:taxon-name></italic> sp. nov., has the lowest average of <abbrev xmlns:xlink="http://www.w3.org/1999/xlink" xlink:title="trichobothria on the pedipalp patella ventral surface" id="ABBRID0EIFBI" xlink:type="simple">Pv</abbrev>, which is 7.60 and 7.62, respectively, having the highest percentage of <abbrev xmlns:xlink="http://www.w3.org/1999/xlink" xlink:title="trichobothria on the pedipalp patella ventral surface" id="ABBRID0EMFBI" xlink:type="simple">Pv</abbrev> = 7, i.e., 39.68%, vs. percentages ranging from 2.78% to 13.33% in <italic><tp:taxon-name><tp:taxon-name-part taxon-name-part-type="genus" reg="Euscorpius">E.</tp:taxon-name-part><tp:taxon-name-part taxon-name-part-type="species" reg="concinnus">concinnus</tp:taxon-name-part></tp:taxon-name></italic>, <italic><tp:taxon-name><tp:taxon-name-part taxon-name-part-type="genus" reg="Euscorpius">E.</tp:taxon-name-part><tp:taxon-name-part taxon-name-part-type="species" reg="niciensis">niciensis</tp:taxon-name-part></tp:taxon-name></italic> stat. nov. and <italic><tp:taxon-name><tp:taxon-name-part taxon-name-part-type="genus" reg="Euscorpius">E.</tp:taxon-name-part><tp:taxon-name-part taxon-name-part-type="species" reg="stefaniae">stefaniae</tp:taxon-name-part></tp:taxon-name></italic> sp. nov. and a very similar percentage in <italic><tp:taxon-name><tp:taxon-name-part taxon-name-part-type="genus" reg="Euscorpius">E.</tp:taxon-name-part><tp:taxon-name-part taxon-name-part-type="species" reg="trejaensis">trejaensis</tp:taxon-name-part></tp:taxon-name></italic> sp. nov., 34.07. While the percentage of <abbrev xmlns:xlink="http://www.w3.org/1999/xlink" xlink:title="trichobothria on the pedipalp patella ventral surface" id="ABBRID0E3GBI" xlink:type="simple">Pv</abbrev> = 8 is very similar to both <italic><tp:taxon-name><tp:taxon-name-part taxon-name-part-type="genus" reg="Euscorpius">E.</tp:taxon-name-part><tp:taxon-name-part taxon-name-part-type="species" reg="concinnus">concinnus</tp:taxon-name-part></tp:taxon-name></italic> and <italic><tp:taxon-name><tp:taxon-name-part taxon-name-part-type="genus" reg="Euscorpius">E.</tp:taxon-name-part><tp:taxon-name-part taxon-name-part-type="species" reg="trejaensis">trejaensis</tp:taxon-name-part></tp:taxon-name></italic> sp. nov. (from 60.32%–65.25%), it is very different from that of <italic><tp:taxon-name><tp:taxon-name-part taxon-name-part-type="genus" reg="Euscorpius">E.</tp:taxon-name-part><tp:taxon-name-part taxon-name-part-type="species" reg="niciensis">niciensis</tp:taxon-name-part></tp:taxon-name></italic> stat. nov. and <italic><tp:taxon-name><tp:taxon-name-part taxon-name-part-type="genus" reg="Euscorpius">E.</tp:taxon-name-part><tp:taxon-name-part taxon-name-part-type="species" reg="stefaniae">stefaniae</tp:taxon-name-part></tp:taxon-name></italic> sp. nov. (25% and 81.67, respectively). <abbrev xmlns:xlink="http://www.w3.org/1999/xlink" xlink:title="pectinal teeth number" id="ABBRID0EMIBI" xlink:type="simple">Dp</abbrev> in males is also quite similar to <italic><tp:taxon-name><tp:taxon-name-part taxon-name-part-type="genus" reg="Euscorpius">E.</tp:taxon-name-part><tp:taxon-name-part taxon-name-part-type="species" reg="concinnus">concinnus</tp:taxon-name-part></tp:taxon-name></italic> and <italic><tp:taxon-name><tp:taxon-name-part taxon-name-part-type="genus" reg="Euscorpius">E.</tp:taxon-name-part><tp:taxon-name-part taxon-name-part-type="species" reg="trejaensis">trejaensis</tp:taxon-name-part></tp:taxon-name></italic> sp. nov. and very different from <italic><tp:taxon-name><tp:taxon-name-part taxon-name-part-type="genus" reg="Euscorpius">E.</tp:taxon-name-part><tp:taxon-name-part taxon-name-part-type="species" reg="niciensis">niciensis</tp:taxon-name-part></tp:taxon-name></italic> stat. nov. and <italic><tp:taxon-name><tp:taxon-name-part taxon-name-part-type="genus" reg="Euscorpius">E.</tp:taxon-name-part><tp:taxon-name-part taxon-name-part-type="species" reg="stefaniae">stefaniae</tp:taxon-name-part></tp:taxon-name></italic> sp. nov. As for <abbrev xmlns:xlink="http://www.w3.org/1999/xlink" xlink:title="trichobothria on pedipalp patella external surface" id="ABBRID0E3JBI" xlink:type="simple">Pe</abbrev>-et, <italic><tp:taxon-name><tp:taxon-name-part taxon-name-part-type="genus" reg="Euscorpius">E.</tp:taxon-name-part><tp:taxon-name-part taxon-name-part-type="species" reg="latinus">latinus</tp:taxon-name-part></tp:taxon-name></italic> sp. nov. has the largest percentage of et = 5, i.e., 17.28%, vs. percentages ranging from 5.93% to 10.69%.</p><p><italic><tp:taxon-name><tp:taxon-name-part taxon-name-part-type="genus" reg="Euscorpius">Euscorpius</tp:taxon-name-part><tp:taxon-name-part taxon-name-part-type="species" reg="latinus">latinus</tp:taxon-name-part></tp:taxon-name></italic> sp. nov. is the southernmost species of the <italic><tp:taxon-name><tp:taxon-name-part taxon-name-part-type="genus" reg="Euscorpius">E.</tp:taxon-name-part><tp:taxon-name-part taxon-name-part-type="species" reg="concinnus">concinnus</tp:taxon-name-part></tp:taxon-name></italic> group and its known distribution includes central southern Lazio, on the left bank of the Tiber River, and north-western Molise. Regarding the latter location, this is the first time that a member of the <italic><tp:taxon-name><tp:taxon-name-part taxon-name-part-type="genus" reg="Euscorpius">E.</tp:taxon-name-part><tp:taxon-name-part taxon-name-part-type="species" reg="concinnus">concinnus</tp:taxon-name-part></tp:taxon-name></italic> group is reported from this region. This could be due to an accidental introduction, but we cannot dismiss the possibility of this area belonging to the natural distributional range of the species. The Apennines in this area are less elevated and more fragmented, and this may have facilitated the colonisation of that region. It remains to be seen if this species continues its distribution to the left of the Tiber River until it reaches Umbria, or if the latter region is inhabited by another species of the <italic>E <tp:taxon-name><tp:taxon-name-part taxon-name-part-type="genus" reg="Euscorpius"/><tp:taxon-name-part taxon-name-part-type="species" reg="concinnus">concinnus</tp:taxon-name-part></tp:taxon-name></italic> group, as well as whether the species is also present in Campania.</p><p><italic><tp:taxon-name><tp:taxon-name-part taxon-name-part-type="genus" reg="Euscorpius">Euscorpius</tp:taxon-name-part><tp:taxon-name-part taxon-name-part-type="species" reg="latinus">latinus</tp:taxon-name-part></tp:taxon-name></italic> sp. nov. was found from almost the sea level (e.g., in Castel Fusano, near Ostia (RM)), up to ~ 900 m a.s.l. on the Lucretili Mountains. It was always found in woodlands, mostly mesophilic, but also hygrophilous. It is evident that the species prefers very humid habitats and microhabitats. In these environments, <italic><tp:taxon-name><tp:taxon-name-part taxon-name-part-type="genus" reg="Euscorpius">E.</tp:taxon-name-part><tp:taxon-name-part taxon-name-part-type="species" reg="latinus">latinus</tp:taxon-name-part></tp:taxon-name></italic> sp. nov. behaves as a lapidicolous and corticolous species, since it mainly occurs under stones, but also under branches, trunks, and bark, often rotting, as well as inside pine cones. <italic><tp:taxon-name><tp:taxon-name-part taxon-name-part-type="genus" reg="Euscorpius">Euscorpius</tp:taxon-name-part><tp:taxon-name-part taxon-name-part-type="species" reg="latinus">latinus</tp:taxon-name-part></tp:taxon-name></italic> sp. nov. has not been found in sympatry with other species of scorpions, but it cannot be excluded that rare encounters may occur with <italic><tp:taxon-name><tp:taxon-name-part taxon-name-part-type="genus" reg="Tetratrichobothrius">T.</tp:taxon-name-part><tp:taxon-name-part taxon-name-part-type="species" reg="flavicaudis">flavicaudis</tp:taxon-name-part></tp:taxon-name></italic> or <italic><tp:taxon-name><tp:taxon-name-part taxon-name-part-type="genus" reg="Euscorpius">Euscorpius</tp:taxon-name-part><tp:taxon-name-part taxon-name-part-type="species" reg="italicus">italicus</tp:taxon-name-part></tp:taxon-name></italic> (Herbst, 1800) which prefer more rural and less humid habitats than completely natural and very humid ones as <italic><tp:taxon-name><tp:taxon-name-part taxon-name-part-type="genus" reg="Euscorpius">E.</tp:taxon-name-part><tp:taxon-name-part taxon-name-part-type="species" reg="latinus">latinus</tp:taxon-name-part></tp:taxon-name></italic> sp. nov.</p></tp:treatment-sec><tp:treatment-sec><!--Section generated to contain objects referenced in tp:taxon-treatment.--><table-wrap id="T1" position="float" orientation="portrait"><label>Table 1.</label><caption><p>Measurements (mm) of <italic><tp:taxon-name><tp:taxon-name-part taxon-name-part-type="genus" reg="Euscorpius">Euscorpius</tp:taxon-name-part><tp:taxon-name-part taxon-name-part-type="species" reg="concinnus">concinnus</tp:taxon-name-part></tp:taxon-name></italic>, <italic><tp:taxon-name><tp:taxon-name-part taxon-name-part-type="genus" reg="Euscorpius">E.</tp:taxon-name-part><tp:taxon-name-part taxon-name-part-type="species" reg="latinus">latinus</tp:taxon-name-part></tp:taxon-name></italic> sp. nov., and <italic><tp:taxon-name><tp:taxon-name-part taxon-name-part-type="genus" reg="Euscorpius">E.</tp:taxon-name-part><tp:taxon-name-part taxon-name-part-type="species" reg="niciensis">niciensis</tp:taxon-name-part></tp:taxon-name></italic> stat. nov.</p></caption><table id="TID0EWEBG" rules="all"><tbody><tr><th rowspan="2" colspan="2"/><th rowspan="1" colspan="2">
                  <italic>
                    <tp:taxon-name><tp:taxon-name-part taxon-name-part-type="genus" reg="Euscorpius">E.</tp:taxon-name-part><tp:taxon-name-part taxon-name-part-type="species" reg="concinnus">concinnus</tp:taxon-name-part></tp:taxon-name>
                  </italic>
                </th><th rowspan="1" colspan="2"><italic><tp:taxon-name><tp:taxon-name-part taxon-name-part-type="genus" reg="Euscorpius">E.</tp:taxon-name-part><tp:taxon-name-part taxon-name-part-type="species" reg="latinus">latinus</tp:taxon-name-part></tp:taxon-name></italic> sp. nov.</th><th rowspan="1" colspan="2"><italic><tp:taxon-name><tp:taxon-name-part taxon-name-part-type="genus" reg="Euscorpius">E.</tp:taxon-name-part><tp:taxon-name-part taxon-name-part-type="species" reg="niciensis">niciensis</tp:taxon-name-part></tp:taxon-name></italic> stat. nov.</th></tr><tr><th rowspan="1" colspan="1">Topotype ♂</th><th rowspan="1" colspan="1">Topotype ♀</th><th rowspan="1" colspan="1">Holotype ♂</th><th rowspan="1" colspan="1">Paratype ♀</th><th rowspan="1" colspan="1">Neotype ♂</th><th rowspan="1" colspan="1">Topotype ♀</th></tr><tr><td rowspan="1" colspan="1">
                  <bold>Total</bold>
                </td><td rowspan="1" colspan="1">
                  <bold>Length</bold>
                </td><td rowspan="1" colspan="1">28.26</td><td rowspan="1" colspan="1">30.18</td><td rowspan="1" colspan="1">27.30</td><td rowspan="1" colspan="1">27.58</td><td rowspan="1" colspan="1">33.08</td><td rowspan="1" colspan="1">33.43</td></tr><tr><td rowspan="2" colspan="1">
                  <bold>Carapace</bold>
                </td><td rowspan="1" colspan="1">
                  <bold>Length</bold>
                </td><td rowspan="1" colspan="1">4.05</td><td rowspan="1" colspan="1">4.60</td><td rowspan="1" colspan="1">4.20</td><td rowspan="1" colspan="1">4.20</td><td rowspan="1" colspan="1">4.80</td><td rowspan="1" colspan="1">5.10</td></tr><tr><td rowspan="1" colspan="1">
                  <bold>Post. width</bold>
                </td><td rowspan="1" colspan="1">4.10</td><td rowspan="1" colspan="1">4.80</td><td rowspan="1" colspan="1">4.30</td><td rowspan="1" colspan="1">4.40</td><td rowspan="1" colspan="1">5.20</td><td rowspan="1" colspan="1">5.40</td></tr><tr><td rowspan="1" colspan="1">
                  <bold>Metasoma</bold>
                </td><td rowspan="1" colspan="1">
                  <bold>Length</bold>
                </td><td rowspan="1" colspan="1">10.66</td><td rowspan="1" colspan="1">11.00</td><td rowspan="1" colspan="1">11.10</td><td rowspan="1" colspan="1">9.89</td><td rowspan="1" colspan="1">12.53</td><td rowspan="1" colspan="1">12.03</td></tr><tr><td rowspan="2" colspan="1">
                  <bold>Segment I</bold>
                </td><td rowspan="1" colspan="1">
                  <bold>Length</bold>
                </td><td rowspan="1" colspan="1">1.38</td><td rowspan="1" colspan="1">1.45</td><td rowspan="1" colspan="1">1.40</td><td rowspan="1" colspan="1">1.25</td><td rowspan="1" colspan="1">1.60</td><td rowspan="1" colspan="1">1.60</td></tr><tr><td rowspan="1" colspan="1">
                  <bold>Width</bold>
                </td><td rowspan="1" colspan="1">1.68</td><td rowspan="1" colspan="1">1.60</td><td rowspan="1" colspan="1">1.59</td><td rowspan="1" colspan="1">1.57</td><td rowspan="1" colspan="1">1.80</td><td rowspan="1" colspan="1">1.75</td></tr><tr><td rowspan="2" colspan="1">
                  <bold>Segment II</bold>
                </td><td rowspan="1" colspan="1">
                  <bold>Length</bold>
                </td><td rowspan="1" colspan="1">1.59</td><td rowspan="1" colspan="1">1.65</td><td rowspan="1" colspan="1">1.70</td><td rowspan="1" colspan="1">1.50</td><td rowspan="1" colspan="1">1.90</td><td rowspan="1" colspan="1">1.80</td></tr><tr><td rowspan="1" colspan="1">
                  <bold>Width</bold>
                </td><td rowspan="1" colspan="1">1.50</td><td rowspan="1" colspan="1">1.45</td><td rowspan="1" colspan="1">1.48</td><td rowspan="1" colspan="1">1.40</td><td rowspan="1" colspan="1">1.62</td><td rowspan="1" colspan="1">1.60</td></tr><tr><td rowspan="2" colspan="1">
                  <bold>Segment III</bold>
                </td><td rowspan="1" colspan="1">
                  <bold>Length</bold>
                </td><td rowspan="1" colspan="1">1.78</td><td rowspan="1" colspan="1">1.90</td><td rowspan="1" colspan="1">1.90</td><td rowspan="1" colspan="1">1.70</td><td rowspan="1" colspan="1">2.10</td><td rowspan="1" colspan="1">2.05</td></tr><tr><td rowspan="1" colspan="1">
                  <bold>Width</bold>
                </td><td rowspan="1" colspan="1">1.42</td><td rowspan="1" colspan="1">1.36</td><td rowspan="1" colspan="1">1.40</td><td rowspan="1" colspan="1">1.30</td><td rowspan="1" colspan="1">1.60</td><td rowspan="1" colspan="1">1.50</td></tr><tr><td rowspan="2" colspan="1">
                  <bold>Segment IV</bold>
                </td><td rowspan="1" colspan="1">
                  <bold>Length</bold>
                </td><td rowspan="1" colspan="1">2.21</td><td rowspan="1" colspan="1">2.30</td><td rowspan="1" colspan="1">2.30</td><td rowspan="1" colspan="1">2.04</td><td rowspan="1" colspan="1">2.55</td><td rowspan="1" colspan="1">2.48</td></tr><tr><td rowspan="1" colspan="1">
                  <bold>Width</bold>
                </td><td rowspan="1" colspan="1">1.40</td><td rowspan="1" colspan="1">1.28</td><td rowspan="1" colspan="1">1.35</td><td rowspan="1" colspan="1">1.25</td><td rowspan="1" colspan="1">1.50</td><td rowspan="1" colspan="1">1.40</td></tr><tr><td rowspan="2" colspan="1">
                  <bold>Segment V</bold>
                </td><td rowspan="1" colspan="1">
                  <bold>Length</bold>
                </td><td rowspan="1" colspan="1">3.70</td><td rowspan="1" colspan="1">3.70</td><td rowspan="1" colspan="1">3.80</td><td rowspan="1" colspan="1">3.40</td><td rowspan="1" colspan="1">4.38</td><td rowspan="1" colspan="1">4.10</td></tr><tr><td rowspan="1" colspan="1">
                  <bold>Width</bold>
                </td><td rowspan="1" colspan="1">1.38</td><td rowspan="1" colspan="1">1.22</td><td rowspan="1" colspan="1">1.35</td><td rowspan="1" colspan="1">1.25</td><td rowspan="1" colspan="1">1.56</td><td rowspan="1" colspan="1">1.40</td></tr><tr><td rowspan="1" colspan="1">
                  <bold>Telson</bold>
                </td><td rowspan="1" colspan="1">
                  <bold>Length</bold>
                </td><td rowspan="1" colspan="1">3.95</td><td rowspan="1" colspan="1">3.78</td><td rowspan="1" colspan="1">4.30</td><td rowspan="1" colspan="1">3.49</td><td rowspan="1" colspan="1">4.75</td><td rowspan="1" colspan="1">4.30</td></tr><tr><td rowspan="3" colspan="1">
                  <bold>Vesicle</bold>
                </td><td rowspan="1" colspan="1">
                  <bold>Length</bold>
                </td><td rowspan="1" colspan="1">2.80</td><td rowspan="1" colspan="1">2.48</td><td rowspan="1" colspan="1">3.10</td><td rowspan="1" colspan="1">2.29</td><td rowspan="1" colspan="1">3.70</td><td rowspan="1" colspan="1">2.80</td></tr><tr><td rowspan="1" colspan="1">
                  <bold>Width</bold>
                </td><td rowspan="1" colspan="1">1.70</td><td rowspan="1" colspan="1">1.29</td><td rowspan="1" colspan="1">1.55</td><td rowspan="1" colspan="1">1.20</td><td rowspan="1" colspan="1">1.91</td><td rowspan="1" colspan="1">1.40</td></tr><tr><td rowspan="1" colspan="1">
                  <bold>Height</bold>
                </td><td rowspan="1" colspan="1">1.80</td><td rowspan="1" colspan="1">1.30</td><td rowspan="1" colspan="1">1.80</td><td rowspan="1" colspan="1">1.13</td><td rowspan="1" colspan="1">2.10</td><td rowspan="1" colspan="1">1.30</td></tr><tr><td rowspan="1" colspan="1">
                  <bold>Aculeus</bold>
                </td><td rowspan="1" colspan="1">
                  <bold>Length</bold>
                </td><td rowspan="1" colspan="1">1.15</td><td rowspan="1" colspan="1">1.30</td><td rowspan="1" colspan="1">1.20</td><td rowspan="1" colspan="1">1.20</td><td rowspan="1" colspan="1">1.05</td><td rowspan="1" colspan="1">1.50</td></tr><tr><td rowspan="2" colspan="1">
                  <bold>Femur</bold>
                </td><td rowspan="1" colspan="1">
                  <bold>Length</bold>
                </td><td rowspan="1" colspan="1">3.40</td><td rowspan="1" colspan="1">3.80</td><td rowspan="1" colspan="1">3.40</td><td rowspan="1" colspan="1">3.30</td><td rowspan="1" colspan="1">4.00</td><td rowspan="1" colspan="1">4.12</td></tr><tr><td rowspan="1" colspan="1">
                  <bold>Width</bold>
                </td><td rowspan="1" colspan="1">1.30</td><td rowspan="1" colspan="1">1.50</td><td rowspan="1" colspan="1">1.30</td><td rowspan="1" colspan="1">1.30</td><td rowspan="1" colspan="1">1.60</td><td rowspan="1" colspan="1">1.60</td></tr><tr><td rowspan="2" colspan="1">
                  <bold>Patella</bold>
                </td><td rowspan="1" colspan="1">
                  <bold>Length</bold>
                </td><td rowspan="1" colspan="1">3.38</td><td rowspan="1" colspan="1">3.84</td><td rowspan="1" colspan="1">3.48</td><td rowspan="1" colspan="1">3.45</td><td rowspan="1" colspan="1">4.10</td><td rowspan="1" colspan="1">4.25</td></tr><tr><td rowspan="1" colspan="1">
                  <bold>Width</bold>
                </td><td rowspan="1" colspan="1">1.41</td><td rowspan="1" colspan="1">1.65</td><td rowspan="1" colspan="1">1.45</td><td rowspan="1" colspan="1">1.60</td><td rowspan="1" colspan="1">1.80</td><td rowspan="1" colspan="1">1.94</td></tr><tr><td rowspan="2" colspan="1">
                  <bold>Chela</bold>
                </td><td rowspan="1" colspan="1">
                  <bold>Length</bold>
                </td><td rowspan="1" colspan="1">7.00</td><td rowspan="1" colspan="1">7.98</td><td rowspan="1" colspan="1">7.10</td><td rowspan="1" colspan="1">7.00</td><td rowspan="1" colspan="1">8.38</td><td rowspan="1" colspan="1">8.82</td></tr><tr><td rowspan="1" colspan="1"><bold>Width</bold>–<bold>A</bold></td><td rowspan="1" colspan="1">2.80</td><td rowspan="1" colspan="1">3.05</td><td rowspan="1" colspan="1">2.88</td><td rowspan="1" colspan="1">2.70</td><td rowspan="1" colspan="1">3.60</td><td rowspan="1" colspan="1">3.50</td></tr><tr><td rowspan="1" colspan="1">
                  <bold>Movable finger</bold>
                </td><td rowspan="1" colspan="1">
                  <bold>Length</bold>
                </td><td rowspan="1" colspan="1">4.15</td><td rowspan="1" colspan="1">4.65</td><td rowspan="1" colspan="1">4.20</td><td rowspan="1" colspan="1">3.80</td><td rowspan="1" colspan="1">5.20</td><td rowspan="1" colspan="1">5.30</td></tr></tbody></table></table-wrap><table-wrap id="T3" position="float" orientation="portrait"><label>Table 3.</label><caption><p>Percentage of the number of the pectinal teeth found in the examined specimens. Abbreviations: <italic>conc. = <tp:taxon-name><tp:taxon-name-part taxon-name-part-type="genus" reg="Euscorpius">E.</tp:taxon-name-part><tp:taxon-name-part taxon-name-part-type="species" reg="concinnus">concinnus</tp:taxon-name-part></tp:taxon-name></italic>; <italic>lati. = <tp:taxon-name><tp:taxon-name-part taxon-name-part-type="genus" reg="Euscorpius">E.</tp:taxon-name-part><tp:taxon-name-part taxon-name-part-type="species" reg="latinus">latinus</tp:taxon-name-part></tp:taxon-name></italic> sp. nov.; <italic>nici. = <tp:taxon-name><tp:taxon-name-part taxon-name-part-type="genus" reg="Euscorpius">E.</tp:taxon-name-part><tp:taxon-name-part taxon-name-part-type="species" reg="niciensis">niciensis</tp:taxon-name-part></tp:taxon-name></italic> stat. nov.; <italic>stef. = <tp:taxon-name><tp:taxon-name-part taxon-name-part-type="genus" reg="Euscorpius">E.</tp:taxon-name-part><tp:taxon-name-part taxon-name-part-type="species" reg="stefaniae">stefaniae</tp:taxon-name-part></tp:taxon-name></italic> sp. nov.; <italic>trej. = <tp:taxon-name><tp:taxon-name-part taxon-name-part-type="genus" reg="Euscorpius">E.</tp:taxon-name-part><tp:taxon-name-part taxon-name-part-type="species" reg="trejaensis">trejaensis</tp:taxon-name-part></tp:taxon-name></italic> sp. nov.</p></caption><table id="TID0EGGBI" rules="all"><tbody><tr><th rowspan="2" colspan="1"><abbrev xmlns:xlink="http://www.w3.org/1999/xlink" xlink:title="pectinal teeth number" id="ABBRID0E2OBG" xlink:type="simple">Dp</abbrev> count</th><th rowspan="1" colspan="5"><abbrev xmlns:xlink="http://www.w3.org/1999/xlink" xlink:title="pectinal teeth number" id="ABBRID0EDPBG" xlink:type="simple">Dp</abbrev> ♂ %</th><th rowspan="1" colspan="5"><abbrev xmlns:xlink="http://www.w3.org/1999/xlink" xlink:title="pectinal teeth number" id="ABBRID0ELPBG" xlink:type="simple">Dp</abbrev> ♀ %</th></tr><tr><th rowspan="1" colspan="1">
                      <italic>conc.</italic>
                    </th><th rowspan="1" colspan="1">
                      <italic>lati.</italic>
                    </th><th rowspan="1" colspan="1">
                      <italic>nici.</italic>
                    </th><th rowspan="1" colspan="1">
                      <italic>stef.</italic>
                    </th><th rowspan="1" colspan="1">
                      <italic>trej.</italic>
                    </th><th rowspan="1" colspan="1">
                      <italic>conc.</italic>
                    </th><th rowspan="1" colspan="1">
                      <italic>lati.</italic>
                    </th><th rowspan="1" colspan="1">
                      <italic>nici.</italic>
                    </th><th rowspan="1" colspan="1">
                      <italic>stef.</italic>
                    </th><th rowspan="1" colspan="1">
                      <italic>trej.</italic>
                    </th></tr><tr><td rowspan="1" colspan="1">
                      <bold>6</bold>
                    </td><td rowspan="1" colspan="1">–</td><td rowspan="1" colspan="1">–</td><td rowspan="1" colspan="1">–</td><td rowspan="1" colspan="1">–</td><td rowspan="1" colspan="1">–</td><td rowspan="1" colspan="1">10.17</td><td rowspan="1" colspan="1">17.91</td><td rowspan="1" colspan="1">4.17</td><td rowspan="1" colspan="1">-</td><td rowspan="1" colspan="1">21.17</td></tr><tr><td rowspan="1" colspan="1">
                      <bold>7</bold>
                    </td><td rowspan="1" colspan="1">5.36</td><td rowspan="1" colspan="1">6.90</td><td rowspan="1" colspan="1">1.28</td><td rowspan="1" colspan="1">–</td><td rowspan="1" colspan="1">8.14</td><td rowspan="1" colspan="1">69.49</td><td rowspan="1" colspan="1">65.67</td><td rowspan="1" colspan="1">61.46</td><td rowspan="1" colspan="1">75</td><td rowspan="1" colspan="1">71.53</td></tr><tr><td rowspan="1" colspan="1">
                      <bold>8</bold>
                    </td><td rowspan="1" colspan="1">69.64</td><td rowspan="1" colspan="1">77.59</td><td rowspan="1" colspan="1">32.05</td><td rowspan="1" colspan="1">–</td><td rowspan="1" colspan="1">80.23</td><td rowspan="1" colspan="1">20.34</td><td rowspan="1" colspan="1">14.92</td><td rowspan="1" colspan="1">33.33</td><td rowspan="1" colspan="1">25</td><td rowspan="1" colspan="1">6.57</td></tr><tr><td rowspan="1" colspan="1">
                      <bold>9</bold>
                    </td><td rowspan="1" colspan="1">19.64</td><td rowspan="1" colspan="1">17.24</td><td rowspan="1" colspan="1">60.26</td><td rowspan="1" colspan="1">92.86</td><td rowspan="1" colspan="1">10.46</td><td rowspan="1" colspan="1">–</td><td rowspan="1" colspan="1">–</td><td rowspan="1" colspan="1">1.04</td><td rowspan="1" colspan="1">–</td><td rowspan="1" colspan="1">0.73</td></tr><tr><td rowspan="1" colspan="1">
                      <bold>10</bold>
                    </td><td rowspan="1" colspan="1">5.36</td><td rowspan="1" colspan="1">-</td><td rowspan="1" colspan="1">2.56</td><td rowspan="1" colspan="1">7.14</td><td rowspan="1" colspan="1">1.16</td><td rowspan="1" colspan="1">–</td><td rowspan="1" colspan="1">–</td><td rowspan="1" colspan="1">–</td><td rowspan="1" colspan="1">–</td><td rowspan="1" colspan="1">–</td></tr><tr><td rowspan="1" colspan="1">
                      <bold>Average</bold>
                    </td><td rowspan="1" colspan="1">
                      <bold>8.25</bold>
                    </td><td rowspan="1" colspan="1">
                      <bold>8.10</bold>
                    </td><td rowspan="1" colspan="1">
                      <bold>8.72</bold>
                    </td><td rowspan="1" colspan="1">
                      <bold>9.07</bold>
                    </td><td rowspan="1" colspan="1">
                      <bold>8.05</bold>
                    </td><td rowspan="1" colspan="1">
                      <bold>7.10</bold>
                    </td><td rowspan="1" colspan="1">
                      <bold>6.94</bold>
                    </td><td rowspan="1" colspan="1">
                      <bold>7.31</bold>
                    </td><td rowspan="1" colspan="1">
                      <bold>7.25</bold>
                    </td><td rowspan="1" colspan="1">
                      <bold>6.87</bold>
                    </td></tr></tbody></table></table-wrap><table-wrap id="T4" position="float" orientation="portrait"><label>Table 4.</label><caption><p>Percentage of the number of the trichobothrial series <abbrev xmlns:xlink="http://www.w3.org/1999/xlink" xlink:title="trichobothria on the pedipalp patella ventral surface" id="ABBRID0ET3BG" xlink:type="simple">Pv</abbrev> and <abbrev xmlns:xlink="http://www.w3.org/1999/xlink" xlink:title="trichobothria on pedipalp patella external surface" id="ABBRID0EX3BG" xlink:type="simple">Pe</abbrev>-et found in the examined specimens. Abbreviations: T count = number of the trichobothria; <italic>conc. = <tp:taxon-name><tp:taxon-name-part taxon-name-part-type="genus" reg="Euscorpius">E.</tp:taxon-name-part><tp:taxon-name-part taxon-name-part-type="species" reg="concinnus">concinnus</tp:taxon-name-part></tp:taxon-name></italic>; <italic>lati. = <tp:taxon-name><tp:taxon-name-part taxon-name-part-type="genus" reg="Euscorpius">E.</tp:taxon-name-part><tp:taxon-name-part taxon-name-part-type="species" reg="latinus">latinus</tp:taxon-name-part></tp:taxon-name></italic> sp. nov.; <italic>nici. = <tp:taxon-name><tp:taxon-name-part taxon-name-part-type="genus" reg="Euscorpius">E.</tp:taxon-name-part><tp:taxon-name-part taxon-name-part-type="species" reg="niciensis">niciensis</tp:taxon-name-part></tp:taxon-name></italic> stat. nov.; <italic>stef. = <tp:taxon-name><tp:taxon-name-part taxon-name-part-type="genus" reg="Euscorpius">E.</tp:taxon-name-part><tp:taxon-name-part taxon-name-part-type="species" reg="stefaniae">stefaniae</tp:taxon-name-part></tp:taxon-name></italic> sp. nov.; <italic>trej. = <tp:taxon-name><tp:taxon-name-part taxon-name-part-type="genus" reg="Euscorpius">E.</tp:taxon-name-part><tp:taxon-name-part taxon-name-part-type="species" reg="trejaensis">trejaensis</tp:taxon-name-part></tp:taxon-name></italic> sp. nov.</p></caption><table id="TID0EFUBI" rules="all"><tbody><tr><th rowspan="2" colspan="1">T count</th><th rowspan="1" colspan="5"><abbrev xmlns:xlink="http://www.w3.org/1999/xlink" xlink:title="trichobothria on the pedipalp patella ventral surface" id="ABBRID0ED6BG" xlink:type="simple">Pv</abbrev> %</th><th rowspan="1" colspan="5"><abbrev xmlns:xlink="http://www.w3.org/1999/xlink" xlink:title="trichobothria on pedipalp patella external surface" id="ABBRID0EL6BG" xlink:type="simple">Pe</abbrev>–et %</th></tr><tr><th rowspan="1" colspan="1">
                      <italic>conc.</italic>
                    </th><th rowspan="1" colspan="1">
                      <italic>lati.</italic>
                    </th><th rowspan="1" colspan="1">
                      <italic>nici.</italic>
                    </th><th rowspan="1" colspan="1">
                      <italic>stef.</italic>
                    </th><th rowspan="1" colspan="1">
                      <italic>trej.</italic>
                    </th><th rowspan="1" colspan="1">
                      <italic>conc.</italic>
                    </th><th rowspan="1" colspan="1">
                      <italic>lati.</italic>
                    </th><th rowspan="1" colspan="1">
                      <italic>nici.</italic>
                    </th><th rowspan="1" colspan="1">
                      <italic>stef.</italic>
                    </th><th rowspan="1" colspan="1">
                      <italic>trej.</italic>
                    </th></tr><tr><td rowspan="1" colspan="1">
                      <bold>5</bold>
                    </td><td rowspan="1" colspan="1">–</td><td rowspan="1" colspan="1">–</td><td rowspan="1" colspan="1">–</td><td rowspan="1" colspan="1">–</td><td rowspan="1" colspan="1">–</td><td rowspan="1" colspan="1">5.93</td><td rowspan="1" colspan="1">17.28</td><td rowspan="1" colspan="1">6.67</td><td rowspan="1" colspan="1">10.00</td><td rowspan="1" colspan="1">10.69</td></tr><tr><td rowspan="1" colspan="1">
                      <bold>6</bold>
                    </td><td rowspan="1" colspan="1">–</td><td rowspan="1" colspan="1">–</td><td rowspan="1" colspan="1">–</td><td rowspan="1" colspan="1">–</td><td rowspan="1" colspan="1">2.65</td><td rowspan="1" colspan="1">83.90</td><td rowspan="1" colspan="1">79.01</td><td rowspan="1" colspan="1">81.67</td><td rowspan="1" colspan="1">83.33</td><td rowspan="1" colspan="1">83.02</td></tr><tr><td rowspan="1" colspan="1">
                      <bold>7</bold>
                    </td><td rowspan="1" colspan="1">7.63</td><td rowspan="1" colspan="1">39.68</td><td rowspan="1" colspan="1">2.78</td><td rowspan="1" colspan="1">13.33</td><td rowspan="1" colspan="1">34.07</td><td rowspan="1" colspan="1">9.32</td><td rowspan="1" colspan="1">1.23</td><td rowspan="1" colspan="1">11.67</td><td rowspan="1" colspan="1">5.00</td><td rowspan="1" colspan="1">4.40</td></tr><tr><td rowspan="1" colspan="1">
                      <bold>8</bold>
                    </td><td rowspan="1" colspan="1">65.25</td><td rowspan="1" colspan="1">60.32</td><td rowspan="1" colspan="1">25.00</td><td rowspan="1" colspan="1">81.67</td><td rowspan="1" colspan="1">61.95</td><td rowspan="1" colspan="1">–</td><td rowspan="1" colspan="1">–</td><td rowspan="1" colspan="1">–</td><td rowspan="1" colspan="1">–</td><td rowspan="1" colspan="1">–</td></tr><tr><td rowspan="1" colspan="1">
                      <bold>9</bold>
                    </td><td rowspan="1" colspan="1">27.12</td><td rowspan="1" colspan="1">–</td><td rowspan="1" colspan="1">68.89</td><td rowspan="1" colspan="1">3.33</td><td rowspan="1" colspan="1">1.33</td><td rowspan="1" colspan="1">–</td><td rowspan="1" colspan="1">–</td><td rowspan="1" colspan="1">–</td><td rowspan="1" colspan="1">–</td><td rowspan="1" colspan="1">–</td></tr><tr><td rowspan="1" colspan="1">
                      <bold>10</bold>
                    </td><td rowspan="1" colspan="1">–</td><td rowspan="1" colspan="1">–</td><td rowspan="1" colspan="1">3.33</td><td rowspan="1" colspan="1">–</td><td rowspan="1" colspan="1">–</td><td rowspan="1" colspan="1">–</td><td rowspan="1" colspan="1">–</td><td rowspan="1" colspan="1">–</td><td rowspan="1" colspan="1">–</td><td rowspan="1" colspan="1">–</td></tr><tr><td rowspan="1" colspan="1">
                      <bold>Average</bold>
                    </td><td rowspan="1" colspan="1">
                      <bold>8.19</bold>
                    </td><td rowspan="1" colspan="1">
                      <bold>7.60</bold>
                    </td><td rowspan="1" colspan="1">
                      <bold>8.73</bold>
                    </td><td rowspan="1" colspan="1">
                      <bold>7.90</bold>
                    </td><td rowspan="1" colspan="1">
                      <bold>7.62</bold>
                    </td><td rowspan="1" colspan="1">
                      <bold>6.03</bold>
                    </td><td rowspan="1" colspan="1">
                      <bold>5.79</bold>
                    </td><td rowspan="1" colspan="1">
                      <bold>6.05</bold>
                    </td><td rowspan="1" colspan="1">
                      <bold>5.95</bold>
                    </td><td rowspan="1" colspan="1">
                      <bold>5.90</bold>
                    </td></tr></tbody></table></table-wrap><fig id="F32" position="float" orientation="portrait"><object-id xmlns:xlink="http://www.w3.org/1999/xlink" content-type="doi" xlink:type="simple">10.3897/zookeys.1100.78979.figure32</object-id><object-id xmlns:xlink="http://www.w3.org/1999/xlink" content-type="arpha" xlink:type="simple">1EB6294B-4502-5947-BE06-C023DE74A6AE</object-id><label>Figure 32.</label><caption><p>Maps of the known geographic ranges of the species treated herein.</p></caption><graphic xmlns:xlink="http://www.w3.org/1999/xlink" xlink:href="zookeys-1100-117_article-78979__-g032.jpg" position="float" orientation="portrait" xlink:type="simple" id="oo_684459.jpg"><uri content-type="original_file" xlink:type="simple">https://binary.pensoft.net/fig/684459</uri></graphic></fig><fig id="F31" position="float" orientation="portrait"><object-id xmlns:xlink="http://www.w3.org/1999/xlink" content-type="doi" xlink:type="simple">10.3897/zookeys.1100.78979.figure31</object-id><object-id xmlns:xlink="http://www.w3.org/1999/xlink" content-type="arpha" xlink:type="simple">B5B10A08-D02E-57C5-835A-EC64FC64812F</object-id><label>Figure 31.</label><caption><p>Phylogenetic tree based on the concatenated 16S rDNA and COX1 mtDNA loci. Posterior probabilities of nodes are shown (as percentages) on the branches. Different colours are used to indicate the newly described species. Scale bar corresponds to substitutions per site.</p></caption><graphic xmlns:xlink="http://www.w3.org/1999/xlink" xlink:href="zookeys-1100-117_article-78979__-g031.jpg" position="float" orientation="portrait" xlink:type="simple" id="oo_684458.jpg"><uri content-type="original_file" xlink:type="simple">https://binary.pensoft.net/fig/684458</uri></graphic></fig></tp:treatment-sec></tp:taxon-treatment>
