# Supplementary material for: ﻿Reconsideration of some populations of Euscorpiusconcinnus complex (Scorpiones, Euscorpiidae)
Source: Zookeys. 2022 May 16;1100:117–64. doi: 10.3897/zookeys.1100.78979 (PMC9848939; doi:10.3897/zookeys.1100.78979)
Supplement: XML Treatment for Euscorpius stefaniae [file zookeys.1100.78979-treatment3.xml]

<!DOCTYPE tp:taxon-treatment
  PUBLIC "-//TaxonX//DTD Taxonomic Treatment Publishing DTD v0 20100105//EN" "tax-treatment-NSO.dtd">
<tp:taxon-treatment xmlns:tp="http://www.plazi.org/taxpub"><tp:treatment-meta><kwd-group><label>Taxon classification</label><kwd>
                <named-content content-type="kingdom">Animalia</named-content>
              </kwd><kwd>
                <named-content content-type="order">Scorpiones</named-content>
              </kwd><kwd>
                <named-content content-type="family">Euscorpiidae</named-content>
              </kwd></kwd-group><mixed-citation publication-type="journal"><person-group><name><surname>Tropea</surname><given-names>Gioele</given-names></name><name><surname>Parmakelis</surname><given-names>Aristeidis</given-names></name></person-group><article-title>﻿Reconsideration of some populations of <italic><tp:taxon-name><tp:taxon-name-part taxon-name-part-type="genus" reg="Euscorpius">Euscorpius</tp:taxon-name-part><tp:taxon-name-part taxon-name-part-type="species" reg="concinnus">concinnus</tp:taxon-name-part></tp:taxon-name></italic> complex (<tp:taxon-name><tp:taxon-name-part taxon-name-part-type="order">Scorpiones</tp:taxon-name-part></tp:taxon-name>, <tp:taxon-name><tp:taxon-name-part taxon-name-part-type="family">Euscorpiidae</tp:taxon-name-part></tp:taxon-name>)</article-title><source>Zookeys</source><day>16</day><month>05</month><year>2022</year><volume>1100</volume><fpage>117</fpage><lpage>164</lpage><pub-id pub-id-type="doi">10.3897/zookeys.1100.78979</pub-id></mixed-citation></tp:treatment-meta><tp:nomenclature><label>﻿</label><tp:taxon-name>
              <object-id xmlns:xlink="http://www.w3.org/1999/xlink" content-type="arpha" xlink:type="simple">594BB026-DAA8-5E28-B747-321171344696</object-id>
              <tp:taxon-name-part taxon-name-part-type="genus" reg="Euscorpius">Euscorpius</tp:taxon-name-part>
              <tp:taxon-name-part taxon-name-part-type="species" reg="stefaniae">stefaniae</tp:taxon-name-part>
              <object-id xmlns:xlink="http://www.w3.org/1999/xlink" content-type="zoobank" xlink:type="simple">http://zoobank.org/D8A27F9B-258B-43B7-B27A-0D5F675FFEB1</object-id>
            </tp:taxon-name><tp:taxon-status xmlns:xlink="http://www.w3.org/1999/xlink" xlink:type="simple">sp. nov.</tp:taxon-status><xref ref-type="fig" rid="F13">Figs 13</xref><xref ref-type="fig" rid="F14">, 14</xref><xref ref-type="fig" rid="F15">, 15</xref><xref ref-type="fig" rid="F16">, 16</xref><xref ref-type="table" rid="T2">, Table 2</xref><xref ref-type="table" rid="T3">, 3</xref><xref ref-type="table" rid="T4">, 4</xref></tp:nomenclature><tp:treatment-sec sec-type="type material" id="SECID0ECQBI"><title>Type material.</title><p><bold><italic>Holotype</italic></bold>: ♂, Italy, Veneto, Euganean Hills, August 2017, leg. S. Tropea, (<abbrev xmlns:xlink="http://www.w3.org/1999/xlink" xlink:title="personal collection of Gioele Tropea" id="ABBRID0ENQBI" xlink:type="simple">GTC</abbrev>).</p><p><bold><italic>Paratypes</italic>: Italy: Veneto</bold>: Euganean Hills, August 2017, leg. S. Tropea, 9 ♂♂, 12 ♀♀ paratypes (<abbrev xmlns:xlink="http://www.w3.org/1999/xlink" xlink:title="personal collection of Gioele Tropea" id="ABBRID0EYQBI" xlink:type="simple">GTC</abbrev>); same data but August 2013, leg. S. Tropea, 2 ♂♂ imm., 3 ♀♀ (which 1 imm.) paratypes (<abbrev xmlns:xlink="http://www.w3.org/1999/xlink" xlink:title="personal collection of Gioele Tropea" id="ABBRID0E3QBI" xlink:type="simple">GTC</abbrev>).</p></tp:treatment-sec><tp:treatment-sec sec-type="Other examined specimens" id="SECID0EARBI"><title>Other examined specimens</title><p><bold>(not included in type series). Italy, Veneto</bold>: Euganean Hills, 18 August 2012, leg. M. Fontana, 2 ♂♂ imm., 1 ♀ imm. (<abbrev xmlns:xlink="http://www.w3.org/1999/xlink" xlink:title="personal collection of Gioele Tropea" id="ABBRID0EIRBI" xlink:type="simple">GTC</abbrev>).</p></tp:treatment-sec><tp:treatment-sec sec-type="etymology" id="SECID0EMRBI"><title>Etymology.</title><p>The specific epithet is in homage to the sister of the first author, Stefania Tropea, for her kind support and enthusiasm shown in several field trips.</p></tp:treatment-sec><tp:treatment-sec sec-type="Known geographic range" id="SECID0ERRBI"><title>Known geographic range.</title><p>Italy: Veneto (Fig. <xref ref-type="fig" rid="F32">32</xref>).</p></tp:treatment-sec><tp:treatment-sec sec-type="diagnosis" id="SECID0E2RBI"><title>Diagnosis.</title><p>Medium <italic><tp:taxon-name><tp:taxon-name-part taxon-name-part-type="genus" reg="Euscorpius">Euscorpius</tp:taxon-name-part></tp:taxon-name></italic> species, total length 27–33 mm. The adults are usually blackish coloured, with more or less marked reddish brown marbling, in the less granulated areas, and chelae with fingers ranging from pale yellowish brown to dark reddish brown with blackish reticulation. Some specimens may be reddish brown. The number of trichobothria on the pedipalp manus ventral surface is four (V<sub>1–3</sub> + Et<sub>1</sub>). Trichobothria est and dsb on fixed finger are respectively located distally and proximally to the notch of the fixed finger. The number of trichobothria on the pedipalp patella ventral surface usually is eight (in 81.67% of the pedipalps examined). The number of trichobothria on pedipalp patella external surface usually is: eb = 4, eb<sub>a</sub> = 4, esb = 2, em = 4, est = 4, et = 6. The pectinal teeth number in males usually is nine (in 92.86% of the pectines examined) and in females mostly seven (seven or eight). Dorsal patellar spur well developed. Femur usually slightly shorter than patella. Carapace approximately as long as wide, but it can be both slightly longer and shorter. Carinae V<sub>1</sub> follows an external direction to the trichobothria Et<sub>1</sub>, without forming a Y-shape. Spinules on legs ending with a Y-shape. Ventrolateral and ventromedian carina on metasomal segment V formed by small serrulated granules.</p><fig id="F13" position="float" orientation="portrait"><object-id xmlns:xlink="http://www.w3.org/1999/xlink" content-type="doi" xlink:type="simple">10.3897/zookeys.1100.78979.figure13</object-id><object-id xmlns:xlink="http://www.w3.org/1999/xlink" content-type="arpha" xlink:type="simple">62A690E7-0A99-5CA9-87C8-717FB1F7B3AC</object-id><label>Figure 13.</label><caption><p>Dorsal and ventral view of <italic><tp:taxon-name><tp:taxon-name-part taxon-name-part-type="genus" reg="Euscorpius">Euscorpius</tp:taxon-name-part><tp:taxon-name-part taxon-name-part-type="species" reg="stefaniae">stefaniae</tp:taxon-name-part></tp:taxon-name></italic> sp. nov. male holotype. Scale bar: 4.00 mm.</p></caption><graphic xmlns:xlink="http://www.w3.org/1999/xlink" xlink:href="zookeys-1100-117_article-78979__-g013.jpg" position="float" orientation="portrait" xlink:type="simple" id="oo_684440.jpg"><uri content-type="original_file" xlink:type="simple">https://binary.pensoft.net/fig/684440</uri></graphic></fig></tp:treatment-sec><tp:treatment-sec sec-type="Trichobothrial and pectinal teeth count variation" id="SECID0EKTBI"><title>Trichobothrial and pectinal teeth count variation.</title><p>The variation observed in 30 examined specimens (14 ♂♂ and 16 ♀♀) is given below.</p><p>Pectinal teeth in males (<italic>n</italic> = 28): 9/9 (12), 9/10 (1), 10/9 (1); in total, 9 in 92.86% (26/28) and 10 in 7.14% (2/28); mean = 9.07, SD = 0.26.</p><p>Pectinal teeth in females (<italic>n</italic> = 32): 7/7 (11), 8/7 (2), 8/8 (3); in total, 7 in 75% (24/32) and 8 in 25% (8/32); mean = 7.25, SD = 0.44.</p><p>Pedipalp patella trichobothria <abbrev xmlns:xlink="http://www.w3.org/1999/xlink" xlink:title="trichobothria on the pedipalp patella ventral surface" id="ABBRID0EZTBI" xlink:type="simple">Pv</abbrev> (<italic>n</italic> = 60): 7/7 (2), 7/8 (2), 8/6 (1), 8/7 (2), 8/8 (21), 8/9 (1), 9/8 (1); in total, 7 in 13.33% (8/60), 8 in 81.67% (49/60) and 9 in 3.33% (2/60); mean = 7.90, SD = 0.40.</p><p>Pedipalp patella trichobothria <abbrev xmlns:xlink="http://www.w3.org/1999/xlink" xlink:title="trichobothria on pedipalp patella external surface" id="ABBRID0EBUBI" xlink:type="simple">Pe</abbrev> (<italic>n</italic> = 60): <italic>et</italic> = 5/5 (2), 6/1 (1), 6/5 (2), 6/6 (23), 6/7 (1), 7/7 (1); in total, 5 in 10% (6/60), 6 in 83.33% (50/60) and 7 in 5% (3/60), mean = 5.95, SD = 0.39;</p><p>est = 2/4 (1), 3/2 (1), 3/3 (1), 3/4 (1), 2 (4/3), 4/4 (24); em = 3/3 (1), 3/4 (1), 4/3 (1), 4/4 (27); esb = 2/2 (30); eb<sub>a</sub> = 3/3 (1), 4/3 (1), 4/4 (28); eb = 4/3 (1), 4/4 (27), 4/5 (1), 5/4 (1).</p></tp:treatment-sec><tp:treatment-sec sec-type="description" id="SECID0ENUBI"><title>Description of the male holotype.</title><p><bold><italic>Colouration</italic>.</bold> A general black base colour with more or less marked paler marbling or reticulation, reddish brown, in the less granulated areas, especially of the metasoma, legs, pedipalps and chelicerae; telson mostly black with two ventrally longitudinal pale brown stripes and one for each side, with yellowish pale brown sting; pale brown chelicerae with dark brown reticulation; chelae with fingers ranging from pale yellowish brown to dark reddish brown with blackish reticulation; legs with almost completely yellowish tarsus, the basitarsus and tibia are especially internally yellowish with dark blackish brown marbling, the patella and femur are mostly dark with paler marbling; pectines and genital operculum yellowish; sternites range from almost completely black to the most distal to yellowish marbled brown of the most proximal.</p><fig id="F14" position="float" orientation="portrait"><object-id xmlns:xlink="http://www.w3.org/1999/xlink" content-type="doi" xlink:type="simple">10.3897/zookeys.1100.78979.figure14</object-id><object-id xmlns:xlink="http://www.w3.org/1999/xlink" content-type="arpha" xlink:type="simple">4E7200EC-9B9D-5CF9-9E36-AD2E0D031757</object-id><label>Figure 14.</label><caption><p>Dorsal and ventral view of <italic><tp:taxon-name><tp:taxon-name-part taxon-name-part-type="genus" reg="Euscorpius">Euscorpius</tp:taxon-name-part><tp:taxon-name-part taxon-name-part-type="species" reg="stefaniae">stefaniae</tp:taxon-name-part></tp:taxon-name></italic> sp. nov. female paratype. Scale bar: 4.00 mm.</p></caption><graphic xmlns:xlink="http://www.w3.org/1999/xlink" xlink:href="zookeys-1100-117_article-78979__-g014.jpg" position="float" orientation="portrait" xlink:type="simple" id="oo_684441.jpg"><uri content-type="original_file" xlink:type="simple">https://binary.pensoft.net/fig/684441</uri></graphic></fig><p><bold><italic>Carapace</italic>.</bold> Almost completely covered by a dense granulation; anterior edge is mostly straight and granulate; deep posterior lateral furrows; two pairs of lateral eyes, and a pair of median eyes; length from centre of median eyes to anterior margin is 44% of carapace length.</p><p><bold><italic>Mesosoma</italic>.</bold> The tergites are thickly granulated; sternites glossy and finely punctuated; small spiracles inclined to ~ 45° downward towards outside.</p><p><bold><italic>Metasoma</italic>.</bold> Dorsal carinae on segments I–IV with spaced granules; ventrolateral carinae on segment I absent, on segment II and III smooth or obsolete, on segments IV rouge, on segment V slightly serrulated granules are present; ventromedian carinae absent on segment I–IV, on segment V it consists of small, slightly serrulated granules; intercarinal surfaces are mostly finely granulated with some area, especially those of paler colour, smooth.</p><p><bold><italic>Telson</italic>.</bold> Vesicle mostly smooth, with ventral setae of different size, especially near the vesicle/aculeus juncture.</p><p><bold><italic>Pectines</italic>.</bold> Teeth number 9/9; middle lamellae number 6/5; several microsetae on proximal area of teeth, marginal lamellae, and middle lamellae.</p><p><bold><italic>Genital operculum</italic>.</bold> The genital operculum is formed by two longitudinally devised subtriangular sclerites with genital papillae protruding.</p><p><bold><italic>Sternum</italic>.</bold> Pentagonal shape, type 2; slightly wider than long, with a deep posterior emargination.</p><p><bold><italic>Pedipalps</italic>.</bold> Coxa and trochanter with tuberculated carinae. Femur: dorsal internal and external and ventral internal carinae tuberculated; irregular ventral external carinae formed by tubercles just on 1/3 or 1/4 of femur length; external median carinae formed by lightly serrulated tubercles; anterior median carinae formed by some spaced conical tubercles with three macrosetae; intercarinal spaces granulated. Patella: dorsal and ventral internal carinae tuberculated; ventral external carinae crenulated; dorsal external carinae slightly crenulated to rough; intercarinal surfaces finely granulated, especially on the dark reticulations near the carinae. Dorsal patellar spur well developed. Chela: chelal carina D<sub>1</sub> is distinct, strong, dark and smooth with a few tubercles proximally; D<sub>4</sub> is rounded with a few spaced granules; V<sub>1</sub> is distinct, strong, dark, from rough to smooth, following an external direction to the trichobothria Et<sub>1</sub>; V<sub>3</sub> is rounded with scattered granules; external carina granulated; intercarinal tegument granulated; the fixed and movable fingers with little marked notch and lobe, respectively.</p><fig id="F15" position="float" orientation="portrait"><object-id xmlns:xlink="http://www.w3.org/1999/xlink" content-type="doi" xlink:type="simple">10.3897/zookeys.1100.78979.figure15</object-id><object-id xmlns:xlink="http://www.w3.org/1999/xlink" content-type="arpha" xlink:type="simple">9A390B71-26B7-5535-9604-B43630B080D5</object-id><label>Figure 15.</label><caption><p><italic><tp:taxon-name><tp:taxon-name-part taxon-name-part-type="genus" reg="Euscorpius">Euscorpius</tp:taxon-name-part><tp:taxon-name-part taxon-name-part-type="species" reg="stefaniae">stefaniae</tp:taxon-name-part></tp:taxon-name></italic> sp. nov. male holotype except Figs <bold>C</bold> and <bold>N</bold>, that are of a female paratype <bold>A</bold> carapace <bold>B</bold> external view of chela of adult male <bold>C</bold> external view of chela of adult female <bold>D</bold> ventral view of pedipalp patella <bold>E</bold> dorsal view of pedipalp patella <bold>F</bold> external view of pedipalp patella <bold>G</bold> ventral view of chela <bold>H</bold> dorsal view of chela <bold>I</bold> ventral view of metasomal segment V <bold>J</bold> lateral view of metasomal segment V <bold>K</bold> telson of adult male <bold>L</bold> telson of adult female.</p></caption><graphic xmlns:xlink="http://www.w3.org/1999/xlink" xlink:href="zookeys-1100-117_article-78979__-g015.jpg" position="float" orientation="portrait" xlink:type="simple" id="oo_684442.jpg"><uri content-type="original_file" xlink:type="simple">https://binary.pensoft.net/fig/684442</uri></graphic></fig><p><bold><italic>Finger dentition</italic>.</bold> In the most distal part is present a DD on the tip; MD is formed by very small denticles closely spaced forming an approximately straight line, discontinued at level of the OD; fixed finger has 6/6 OD and 11/12 ID; movable finger has 8/8 OD and 16/16 ID.</p><p><bold><italic>Trichobothria</italic>.</bold> Chela: trichobothria on the pedipalp manus ventral surface V = 3/3 (V<sub>1–3</sub>) + Et<sub>1</sub> = 1/1; trichobothrium V<sub>4</sub> situated on the external surface of the chela carina near the carina V<sub>1</sub>; trichobothrium ratio of et-est/est-dsb is ~ 1. Patella: <abbrev xmlns:xlink="http://www.w3.org/1999/xlink" xlink:title="trichobothria on the pedipalp patella ventral surface" id="ABBRID0E3ZBI" xlink:type="simple">Pv</abbrev> = 8/8; et = 6/6, est = 4/4, em = 4/4, esb = 2/2, eb<sub>a</sub> = 4/4, eb = 4/4. Femur: trichobothrium d is slightly proximal to i, while trichobothrium e is well distal to both d and i, and situated on dorsal surface on dorsal external carina.</p><p><bold><italic>Legs</italic>.</bold> Two pedal spurs present; no tarsal spur; ventral row of tarsus with a total of 9/12 spinules on leg III, of increasing size from proximal to distal, ending with a Y-shape; three main flanking tarsal setae present. Tubercles present on ventral and dorsal surface of all leg femora.</p><p><bold><italic>Chelicerae</italic>.</bold> Typical of the genus <italic><tp:taxon-name><tp:taxon-name-part taxon-name-part-type="genus" reg="Euscorpius">Euscorpius</tp:taxon-name-part></tp:taxon-name></italic>.</p></tp:treatment-sec><tp:treatment-sec sec-type="description" id="SECID0EX1BI"><title>Description of the hemispermatophore.</title><p>Type A. It has a well-developed lamina tapered distally; well-developed basal constriction present; truncal flexure present; median projection with <abbrev xmlns:xlink="http://www.w3.org/1999/xlink" xlink:title="external distal lobe" id="ABBRID0E41BI" xlink:type="simple">lde</abbrev>, <abbrev xmlns:xlink="http://www.w3.org/1999/xlink" xlink:title="internal distal lobe" id="ABBRID0EB2BI" xlink:type="simple">ldi</abbrev>, and <abbrev xmlns:xlink="http://www.w3.org/1999/xlink" xlink:title="basal lobe" id="ABBRID0EF2BI" xlink:type="simple">lb</abbrev>; internal projection distally with seven or eight tines in its crown. The number and the shape of tines of the crown varied between specimens and between the right and the left hemispermatophores.</p></tp:treatment-sec><tp:treatment-sec sec-type="comments" id="SECID0EJ2BI"><title>Comments.</title><p><italic><tp:taxon-name><tp:taxon-name-part taxon-name-part-type="genus" reg="Euscorpius">Euscorpius</tp:taxon-name-part><tp:taxon-name-part taxon-name-part-type="species" reg="stefaniae">stefaniae</tp:taxon-name-part></tp:taxon-name></italic> sp. nov. is the only species of <italic><tp:taxon-name><tp:taxon-name-part taxon-name-part-type="genus" reg="Euscorpius">E.</tp:taxon-name-part><tp:taxon-name-part taxon-name-part-type="species" reg="concinnus">concinnus</tp:taxon-name-part></tp:taxon-name></italic> group occurring in northeastern Italy. In fact, to the east of this species’ range, the genus <italic><tp:taxon-name><tp:taxon-name-part taxon-name-part-type="genus" reg="Euscorpius">Euscorpius</tp:taxon-name-part></tp:taxon-name></italic> s. str. is mostly represented by <italic><tp:taxon-name><tp:taxon-name-part taxon-name-part-type="genus" reg="Euscorpius">E.</tp:taxon-name-part><tp:taxon-name-part taxon-name-part-type="species" reg="tergestinus">tergestinus</tp:taxon-name-part></tp:taxon-name></italic>, the most phylogenetically closely related species to <italic><tp:taxon-name><tp:taxon-name-part taxon-name-part-type="genus" reg="Euscorpius">E.</tp:taxon-name-part><tp:taxon-name-part taxon-name-part-type="species" reg="concinnus">concinnus</tp:taxon-name-part></tp:taxon-name></italic> group. This might suggest that <italic><tp:taxon-name><tp:taxon-name-part taxon-name-part-type="genus" reg="Euscorpius">E.</tp:taxon-name-part><tp:taxon-name-part taxon-name-part-type="species" reg="stefaniae">stefaniae</tp:taxon-name-part></tp:taxon-name></italic> sp. nov. could be the most basal species of the latter species group, given that the dispersal and speciation of the genus <italic><tp:taxon-name><tp:taxon-name-part taxon-name-part-type="genus" reg="Euscorpius">Euscorpius</tp:taxon-name-part></tp:taxon-name></italic> s. str. seems to have proceeded in the direction from east to west. The dispersal and speciation probably continued westwards, following the Prealps and then the Apennines toward the south, which were the only possible dispersal routes since the relatively recent Padan Plain did not exist at that time. <italic><tp:taxon-name><tp:taxon-name-part taxon-name-part-type="genus" reg="Euscorpius">Euscorpius</tp:taxon-name-part><tp:taxon-name-part taxon-name-part-type="species" reg="stefaniae">stefaniae</tp:taxon-name-part></tp:taxon-name></italic> sp. nov. could be a relict species, and the others species of the <tp:taxon-name><tp:taxon-name-part taxon-name-part-type="genus" reg="Euscorpius">E.</tp:taxon-name-part><tp:taxon-name-part taxon-name-part-type="species" reg="concinnus">concinnus</tp:taxon-name-part></tp:taxon-name> group speciated and colonised new areas approximately at the same period, but at a later time than <italic><tp:taxon-name><tp:taxon-name-part taxon-name-part-type="genus" reg="Euscorpius">E.</tp:taxon-name-part><tp:taxon-name-part taxon-name-part-type="species" reg="stefaniae">stefaniae</tp:taxon-name-part></tp:taxon-name></italic> sp. nov., after the extinction of the ancestral population from most areas, as suggested by the 16S phylogeny (not shown here). However, in the concatenated tree inferred with 16S + COI markers, the most basal species, placed after <italic><tp:taxon-name><tp:taxon-name-part taxon-name-part-type="genus" reg="Euscorpius">E.</tp:taxon-name-part><tp:taxon-name-part taxon-name-part-type="species" reg="tergestinus">tergestinus</tp:taxon-name-part></tp:taxon-name></italic>, is <italic><tp:taxon-name><tp:taxon-name-part taxon-name-part-type="genus" reg="Euscorpius">E.</tp:taxon-name-part><tp:taxon-name-part taxon-name-part-type="species" reg="concinnus">concinnus</tp:taxon-name-part></tp:taxon-name></italic>, with <italic><tp:taxon-name><tp:taxon-name-part taxon-name-part-type="genus" reg="Euscorpius">E.</tp:taxon-name-part><tp:taxon-name-part taxon-name-part-type="species" reg="stefaniae">stefaniae</tp:taxon-name-part></tp:taxon-name></italic> sp. nov. in the apical position. This could be explained by the extinction of all ancestral populations in the north, and then the subsequent dispersal and speciation from areas, for example, of Tuscany. <italic><tp:taxon-name><tp:taxon-name-part taxon-name-part-type="genus" reg="Euscorpius">Euscorpius</tp:taxon-name-part><tp:taxon-name-part taxon-name-part-type="species" reg="stefaniae">stefaniae</tp:taxon-name-part></tp:taxon-name></italic> sp. nov. is well separated from the other species of <italic><tp:taxon-name><tp:taxon-name-part taxon-name-part-type="genus" reg="Euscorpius">E.</tp:taxon-name-part><tp:taxon-name-part taxon-name-part-type="species" reg="concinnus">concinnus</tp:taxon-name-part></tp:taxon-name></italic> group with a divergence in 16S of 3.1%–4.2%, almost equal to that between <italic><tp:taxon-name><tp:taxon-name-part taxon-name-part-type="genus" reg="Euscorpius">E.</tp:taxon-name-part><tp:taxon-name-part taxon-name-part-type="species" reg="tergestinus">tergestinus</tp:taxon-name-part></tp:taxon-name></italic> and <italic><tp:taxon-name><tp:taxon-name-part taxon-name-part-type="genus" reg="Euscorpius">E.</tp:taxon-name-part><tp:taxon-name-part taxon-name-part-type="species" reg="concinnus">concinnus</tp:taxon-name-part></tp:taxon-name></italic>. Morphologically, like the remaining species of the <italic><tp:taxon-name><tp:taxon-name-part taxon-name-part-type="genus" reg="Euscorpius">E.</tp:taxon-name-part><tp:taxon-name-part taxon-name-part-type="species" reg="concinnus">concinnus</tp:taxon-name-part></tp:taxon-name></italic> group and the numerous cryptic species complexes described in recent years, <italic><tp:taxon-name><tp:taxon-name-part taxon-name-part-type="genus" reg="Euscorpius">E.</tp:taxon-name-part><tp:taxon-name-part taxon-name-part-type="species" reg="stefaniae">stefaniae</tp:taxon-name-part></tp:taxon-name></italic> sp. nov. is difficult to distinguish without knowing its origin and having a large sample size. However, it has morphological characters that show a good separation from other related species: <italic><tp:taxon-name><tp:taxon-name-part taxon-name-part-type="genus" reg="Euscorpius">E.</tp:taxon-name-part><tp:taxon-name-part taxon-name-part-type="species" reg="stefaniae">stefaniae</tp:taxon-name-part></tp:taxon-name></italic> sp. nov. has the highest mean <abbrev xmlns:xlink="http://www.w3.org/1999/xlink" xlink:title="pectinal teeth number" id="ABBRID0ECCCI" xlink:type="simple">Dp</abbrev> in males (9.07) and the highest percentage of <abbrev xmlns:xlink="http://www.w3.org/1999/xlink" xlink:title="pectinal teeth number" id="ABBRID0EGCCI" xlink:type="simple">Dp</abbrev> = 9 (92.86%). The related species, on average, range from 8.05 to 8.25 except <italic><tp:taxon-name><tp:taxon-name-part taxon-name-part-type="genus" reg="Euscorpius">E.</tp:taxon-name-part><tp:taxon-name-part taxon-name-part-type="species" reg="niciensis">niciensis</tp:taxon-name-part></tp:taxon-name></italic> stat. nov., which has an average of 8.72, and <abbrev xmlns:xlink="http://www.w3.org/1999/xlink" xlink:title="pectinal teeth number" id="ABBRID0EVCCI" xlink:type="simple">Dp</abbrev> = 9 ranging from 10.46% to 19.64%, except <italic><tp:taxon-name><tp:taxon-name-part taxon-name-part-type="genus" reg="Euscorpius">E.</tp:taxon-name-part><tp:taxon-name-part taxon-name-part-type="species" reg="niciensis">niciensis</tp:taxon-name-part></tp:taxon-name></italic> stat. nov. which has 60.26%, a much lower value. Also, the average is higher in females compared to the other <italic><tp:taxon-name><tp:taxon-name-part taxon-name-part-type="genus" reg="Euscorpius">E.</tp:taxon-name-part><tp:taxon-name-part taxon-name-part-type="species" reg="concinnus">concinnus</tp:taxon-name-part></tp:taxon-name></italic> group species, but not significantly. Another interesting value in this species is <abbrev xmlns:xlink="http://www.w3.org/1999/xlink" xlink:title="trichobothria on the pedipalp patella ventral surface" id="ABBRID0EPDCI" xlink:type="simple">Pv</abbrev> = 8 in 81.67%. In fact, although considered a typical value for the <italic><tp:taxon-name><tp:taxon-name-part taxon-name-part-type="genus" reg="Euscorpius">E.</tp:taxon-name-part><tp:taxon-name-part taxon-name-part-type="species" reg="concinnus">concinnus</tp:taxon-name-part></tp:taxon-name></italic> group, this species has the higher percentage with this number than the other species which have values ranging from 25% to 65%.</p><fig id="F16" position="float" orientation="portrait"><object-id xmlns:xlink="http://www.w3.org/1999/xlink" content-type="doi" xlink:type="simple">10.3897/zookeys.1100.78979.figure16</object-id><object-id xmlns:xlink="http://www.w3.org/1999/xlink" content-type="arpha" xlink:type="simple">35446261-E88B-52D4-A410-CBCE90A5F73A</object-id><label>Figure 16.</label><caption><p>Live specimens of <italic><tp:taxon-name><tp:taxon-name-part taxon-name-part-type="genus" reg="Euscorpius">Euscorpius</tp:taxon-name-part><tp:taxon-name-part taxon-name-part-type="species" reg="stefaniae">stefaniae</tp:taxon-name-part></tp:taxon-name></italic> sp. nov.</p></caption><graphic xmlns:xlink="http://www.w3.org/1999/xlink" xlink:href="zookeys-1100-117_article-78979__-g016.jpg" position="float" orientation="portrait" xlink:type="simple" id="oo_684443.jpg"><uri content-type="original_file" xlink:type="simple">https://binary.pensoft.net/fig/684443</uri></graphic></fig><p>The Euganean Hills are a group of hilly reliefs of volcanic origin with a height ranging from ~ 200–600 m, which rises almost isolated to the southwest of Padua. The climate and microclimates on the Euganean Hills can vary greatly depending on the area. They can be mainly divided into sub-Mediterranean, typical of the south-facing slopes, and sub-mountain typical of the north-facing slopes. Depending on the slope and area, the woods can be quite humid. The specimens were found mostly under stones in the less humid areas and mostly under bark in the more humid areas.</p></tp:treatment-sec><tp:treatment-sec><!--Section generated to contain objects referenced in tp:taxon-treatment.--><table-wrap id="T2" position="float" orientation="portrait"><label>Table 2.</label><caption><p>Measurements (mm) of <italic><tp:taxon-name><tp:taxon-name-part taxon-name-part-type="genus" reg="Euscorpius">Euscorpius</tp:taxon-name-part><tp:taxon-name-part taxon-name-part-type="species" reg="stefaniae">stefaniae</tp:taxon-name-part></tp:taxon-name></italic> sp. nov. and <italic><tp:taxon-name><tp:taxon-name-part taxon-name-part-type="genus" reg="Euscorpius">E.</tp:taxon-name-part><tp:taxon-name-part taxon-name-part-type="species" reg="trejaensis">trejaensis</tp:taxon-name-part></tp:taxon-name></italic> sp. nov.</p></caption><table id="TID0E2GAI" rules="all"><tbody><tr><th rowspan="2" colspan="2"/><th rowspan="1" colspan="2"><italic><tp:taxon-name><tp:taxon-name-part taxon-name-part-type="genus" reg="Euscorpius">E.</tp:taxon-name-part><tp:taxon-name-part taxon-name-part-type="species" reg="stefaniae">stefaniae</tp:taxon-name-part></tp:taxon-name></italic> sp. nov.</th><th rowspan="1" colspan="2"><italic><tp:taxon-name><tp:taxon-name-part taxon-name-part-type="genus" reg="Euscorpius">E.</tp:taxon-name-part><tp:taxon-name-part taxon-name-part-type="species" reg="trejaensis">trejaensis</tp:taxon-name-part></tp:taxon-name></italic> sp. nov.</th></tr><tr><th rowspan="1" colspan="1">Holotype ♂</th><th rowspan="1" colspan="1">Paratype ♀</th><th rowspan="1" colspan="1">Holotype ♂</th><th rowspan="1" colspan="1">Paratype ♀</th></tr><tr><td rowspan="1" colspan="1">
                      <bold>Total</bold>
                    </td><td rowspan="1" colspan="1">
                      <bold>Length</bold>
                    </td><td rowspan="1" colspan="1">26.55</td><td rowspan="1" colspan="1">29.90</td><td rowspan="1" colspan="1">24.71</td><td rowspan="1" colspan="1">28.17</td></tr><tr><td rowspan="2" colspan="1">
                      <bold>Carapace</bold>
                    </td><td rowspan="1" colspan="1">
                      <bold>Length</bold>
                    </td><td rowspan="1" colspan="1">4.02</td><td rowspan="1" colspan="1">4.68</td><td rowspan="1" colspan="1">3.66</td><td rowspan="1" colspan="1">4.08</td></tr><tr><td rowspan="1" colspan="1">
                      <bold>Post. width</bold>
                    </td><td rowspan="1" colspan="1">4.32</td><td rowspan="1" colspan="1">4.92</td><td rowspan="1" colspan="1">3.80</td><td rowspan="1" colspan="1">4.44</td></tr><tr><td rowspan="1" colspan="1">
                      <bold>Metasoma</bold>
                    </td><td rowspan="1" colspan="1">
                      <bold>Length</bold>
                    </td><td rowspan="1" colspan="1">10.59</td><td rowspan="1" colspan="1">11.24</td><td rowspan="1" colspan="1">9.75</td><td rowspan="1" colspan="1">10.35</td></tr><tr><td rowspan="2" colspan="1">
                      <bold>Segment I</bold>
                    </td><td rowspan="1" colspan="1">
                      <bold>Length</bold>
                    </td><td rowspan="1" colspan="1">1.38</td><td rowspan="1" colspan="1">1.49</td><td rowspan="1" colspan="1">1.30</td><td rowspan="1" colspan="1">1.32</td></tr><tr><td rowspan="1" colspan="1">
                      <bold>Width</bold>
                    </td><td rowspan="1" colspan="1">1.62</td><td rowspan="1" colspan="1">1.85</td><td rowspan="1" colspan="1">1.40</td><td rowspan="1" colspan="1">1.57</td></tr><tr><td rowspan="2" colspan="1">
                      <bold>Segment II</bold>
                    </td><td rowspan="1" colspan="1">
                      <bold>Length</bold>
                    </td><td rowspan="1" colspan="1">1.59</td><td rowspan="1" colspan="1">1.74</td><td rowspan="1" colspan="1">1.40</td><td rowspan="1" colspan="1">1.59</td></tr><tr><td rowspan="1" colspan="1">
                      <bold>Width</bold>
                    </td><td rowspan="1" colspan="1">1.48</td><td rowspan="1" colspan="1">1.62</td><td rowspan="1" colspan="1">1.30</td><td rowspan="1" colspan="1">1.42</td></tr><tr><td rowspan="2" colspan="1">
                      <bold>Segment III</bold>
                    </td><td rowspan="1" colspan="1">
                      <bold>Length</bold>
                    </td><td rowspan="1" colspan="1">1.80</td><td rowspan="1" colspan="1">1.92</td><td rowspan="1" colspan="1">1.70</td><td rowspan="1" colspan="1">1.80</td></tr><tr><td rowspan="1" colspan="1">
                      <bold>Width</bold>
                    </td><td rowspan="1" colspan="1">1.44</td><td rowspan="1" colspan="1">1.50</td><td rowspan="1" colspan="1">1.23</td><td rowspan="1" colspan="1">1.36</td></tr><tr><td rowspan="2" colspan="1">
                      <bold>Segment IV</bold>
                    </td><td rowspan="1" colspan="1">
                      <bold>Length</bold>
                    </td><td rowspan="1" colspan="1">2.16</td><td rowspan="1" colspan="1">2.28</td><td rowspan="1" colspan="1">2.05</td><td rowspan="1" colspan="1">2.16</td></tr><tr><td rowspan="1" colspan="1">
                      <bold>Width</bold>
                    </td><td rowspan="1" colspan="1">1.38</td><td rowspan="1" colspan="1">1.44</td><td rowspan="1" colspan="1">1.20</td><td rowspan="1" colspan="1">1.26</td></tr><tr><td rowspan="2" colspan="1">
                      <bold>Segment V</bold>
                    </td><td rowspan="1" colspan="1">
                      <bold>Length</bold>
                    </td><td rowspan="1" colspan="1">3.66</td><td rowspan="1" colspan="1">3.81</td><td rowspan="1" colspan="1">3.30</td><td rowspan="1" colspan="1">3.48</td></tr><tr><td rowspan="1" colspan="1">
                      <bold>Width</bold>
                    </td><td rowspan="1" colspan="1">1.38</td><td rowspan="1" colspan="1">1.44</td><td rowspan="1" colspan="1">1.22</td><td rowspan="1" colspan="1">1.26</td></tr><tr><td rowspan="1" colspan="1">
                      <bold>Telson</bold>
                    </td><td rowspan="1" colspan="1">
                      <bold>Length</bold>
                    </td><td rowspan="1" colspan="1">4.08</td><td rowspan="1" colspan="1">3.90</td><td rowspan="1" colspan="1">3.80</td><td rowspan="1" colspan="1">3.30</td></tr><tr><td rowspan="3" colspan="1">
                      <bold>Vesicle</bold>
                    </td><td rowspan="1" colspan="1">
                      <bold>Length</bold>
                    </td><td rowspan="1" colspan="1">2.88</td><td rowspan="1" colspan="1">2.58</td><td rowspan="1" colspan="1">2.80</td><td rowspan="1" colspan="1">2.28</td></tr><tr><td rowspan="1" colspan="1">
                      <bold>Width</bold>
                    </td><td rowspan="1" colspan="1">1.56</td><td rowspan="1" colspan="1">1.49</td><td rowspan="1" colspan="1">1.50</td><td rowspan="1" colspan="1">1.29</td></tr><tr><td rowspan="1" colspan="1">
                      <bold>Height</bold>
                    </td><td rowspan="1" colspan="1">1.63</td><td rowspan="1" colspan="1">1.32</td><td rowspan="1" colspan="1">1.50</td><td rowspan="1" colspan="1">1.13</td></tr><tr><td rowspan="1" colspan="1">
                      <bold>Aculeus</bold>
                    </td><td rowspan="1" colspan="1">
                      <bold>Length</bold>
                    </td><td rowspan="1" colspan="1">1.20</td><td rowspan="1" colspan="1">1.32</td><td rowspan="1" colspan="1">1.00</td><td rowspan="1" colspan="1">1.02</td></tr><tr><td rowspan="2" colspan="1">
                      <bold>Femur</bold>
                    </td><td rowspan="1" colspan="1">
                      <bold>Length</bold>
                    </td><td rowspan="1" colspan="1">3.30</td><td rowspan="1" colspan="1">3.78</td><td rowspan="1" colspan="1">3.00</td><td rowspan="1" colspan="1">3.30</td></tr><tr><td rowspan="1" colspan="1">
                      <bold>Width</bold>
                    </td><td rowspan="1" colspan="1">1.32</td><td rowspan="1" colspan="1">1.56</td><td rowspan="1" colspan="1">1.16</td><td rowspan="1" colspan="1">1.35</td></tr><tr><td rowspan="2" colspan="1">
                      <bold>Patella</bold>
                    </td><td rowspan="1" colspan="1">
                      <bold>Length</bold>
                    </td><td rowspan="1" colspan="1">3.38</td><td rowspan="1" colspan="1">3.90</td><td rowspan="1" colspan="1">3.18</td><td rowspan="1" colspan="1">3.49</td></tr><tr><td rowspan="1" colspan="1">
                      <bold>Width</bold>
                    </td><td rowspan="1" colspan="1">1.38</td><td rowspan="1" colspan="1">1.74</td><td rowspan="1" colspan="1">1.40</td><td rowspan="1" colspan="1">1.50</td></tr><tr><td rowspan="2" colspan="1">
                      <bold>Chela</bold>
                    </td><td rowspan="1" colspan="1">
                      <bold>Length</bold>
                    </td><td rowspan="1" colspan="1">6.72</td><td rowspan="1" colspan="1">8.13</td><td rowspan="1" colspan="1">6.31</td><td rowspan="1" colspan="1">7.32</td></tr><tr><td rowspan="1" colspan="1">
                      <bold>Width–A</bold>
                    </td><td rowspan="1" colspan="1">2.58</td><td rowspan="1" colspan="1">3.03</td><td rowspan="1" colspan="1">2.50</td><td rowspan="1" colspan="1">2.70</td></tr><tr><td rowspan="1" colspan="1">
                      <bold>Movable finger</bold>
                    </td><td rowspan="1" colspan="1">
                      <bold>Length</bold>
                    </td><td rowspan="1" colspan="1">3.72</td><td rowspan="1" colspan="1">4.95</td><td rowspan="1" colspan="1">3.80</td><td rowspan="1" colspan="1">4.08</td></tr></tbody></table></table-wrap><table-wrap id="T3" position="float" orientation="portrait"><label>Table 3.</label><caption><p>Percentage of the number of the pectinal teeth found in the examined specimens. Abbreviations: <italic>conc. = <tp:taxon-name><tp:taxon-name-part taxon-name-part-type="genus" reg="Euscorpius">E.</tp:taxon-name-part><tp:taxon-name-part taxon-name-part-type="species" reg="concinnus">concinnus</tp:taxon-name-part></tp:taxon-name></italic>; <italic>lati. = <tp:taxon-name><tp:taxon-name-part taxon-name-part-type="genus" reg="Euscorpius">E.</tp:taxon-name-part><tp:taxon-name-part taxon-name-part-type="species" reg="latinus">latinus</tp:taxon-name-part></tp:taxon-name></italic> sp. nov.; <italic>nici. = <tp:taxon-name><tp:taxon-name-part taxon-name-part-type="genus" reg="Euscorpius">E.</tp:taxon-name-part><tp:taxon-name-part taxon-name-part-type="species" reg="niciensis">niciensis</tp:taxon-name-part></tp:taxon-name></italic> stat. nov.; <italic>stef. = <tp:taxon-name><tp:taxon-name-part taxon-name-part-type="genus" reg="Euscorpius">E.</tp:taxon-name-part><tp:taxon-name-part taxon-name-part-type="species" reg="stefaniae">stefaniae</tp:taxon-name-part></tp:taxon-name></italic> sp. nov.; <italic>trej. = <tp:taxon-name><tp:taxon-name-part taxon-name-part-type="genus" reg="Euscorpius">E.</tp:taxon-name-part><tp:taxon-name-part taxon-name-part-type="species" reg="trejaensis">trejaensis</tp:taxon-name-part></tp:taxon-name></italic> sp. nov.</p></caption><table id="TID0EGGBI" rules="all"><tbody><tr><th rowspan="2" colspan="1"><abbrev xmlns:xlink="http://www.w3.org/1999/xlink" xlink:title="pectinal teeth number" id="ABBRID0E2OBG" xlink:type="simple">Dp</abbrev> count</th><th rowspan="1" colspan="5"><abbrev xmlns:xlink="http://www.w3.org/1999/xlink" xlink:title="pectinal teeth number" id="ABBRID0EDPBG" xlink:type="simple">Dp</abbrev> ♂ %</th><th rowspan="1" colspan="5"><abbrev xmlns:xlink="http://www.w3.org/1999/xlink" xlink:title="pectinal teeth number" id="ABBRID0ELPBG" xlink:type="simple">Dp</abbrev> ♀ %</th></tr><tr><th rowspan="1" colspan="1">
                      <italic>conc.</italic>
                    </th><th rowspan="1" colspan="1">
                      <italic>lati.</italic>
                    </th><th rowspan="1" colspan="1">
                      <italic>nici.</italic>
                    </th><th rowspan="1" colspan="1">
                      <italic>stef.</italic>
                    </th><th rowspan="1" colspan="1">
                      <italic>trej.</italic>
                    </th><th rowspan="1" colspan="1">
                      <italic>conc.</italic>
                    </th><th rowspan="1" colspan="1">
                      <italic>lati.</italic>
                    </th><th rowspan="1" colspan="1">
                      <italic>nici.</italic>
                    </th><th rowspan="1" colspan="1">
                      <italic>stef.</italic>
                    </th><th rowspan="1" colspan="1">
                      <italic>trej.</italic>
                    </th></tr><tr><td rowspan="1" colspan="1">
                      <bold>6</bold>
                    </td><td rowspan="1" colspan="1">–</td><td rowspan="1" colspan="1">–</td><td rowspan="1" colspan="1">–</td><td rowspan="1" colspan="1">–</td><td rowspan="1" colspan="1">–</td><td rowspan="1" colspan="1">10.17</td><td rowspan="1" colspan="1">17.91</td><td rowspan="1" colspan="1">4.17</td><td rowspan="1" colspan="1">-</td><td rowspan="1" colspan="1">21.17</td></tr><tr><td rowspan="1" colspan="1">
                      <bold>7</bold>
                    </td><td rowspan="1" colspan="1">5.36</td><td rowspan="1" colspan="1">6.90</td><td rowspan="1" colspan="1">1.28</td><td rowspan="1" colspan="1">–</td><td rowspan="1" colspan="1">8.14</td><td rowspan="1" colspan="1">69.49</td><td rowspan="1" colspan="1">65.67</td><td rowspan="1" colspan="1">61.46</td><td rowspan="1" colspan="1">75</td><td rowspan="1" colspan="1">71.53</td></tr><tr><td rowspan="1" colspan="1">
                      <bold>8</bold>
                    </td><td rowspan="1" colspan="1">69.64</td><td rowspan="1" colspan="1">77.59</td><td rowspan="1" colspan="1">32.05</td><td rowspan="1" colspan="1">–</td><td rowspan="1" colspan="1">80.23</td><td rowspan="1" colspan="1">20.34</td><td rowspan="1" colspan="1">14.92</td><td rowspan="1" colspan="1">33.33</td><td rowspan="1" colspan="1">25</td><td rowspan="1" colspan="1">6.57</td></tr><tr><td rowspan="1" colspan="1">
                      <bold>9</bold>
                    </td><td rowspan="1" colspan="1">19.64</td><td rowspan="1" colspan="1">17.24</td><td rowspan="1" colspan="1">60.26</td><td rowspan="1" colspan="1">92.86</td><td rowspan="1" colspan="1">10.46</td><td rowspan="1" colspan="1">–</td><td rowspan="1" colspan="1">–</td><td rowspan="1" colspan="1">1.04</td><td rowspan="1" colspan="1">–</td><td rowspan="1" colspan="1">0.73</td></tr><tr><td rowspan="1" colspan="1">
                      <bold>10</bold>
                    </td><td rowspan="1" colspan="1">5.36</td><td rowspan="1" colspan="1">-</td><td rowspan="1" colspan="1">2.56</td><td rowspan="1" colspan="1">7.14</td><td rowspan="1" colspan="1">1.16</td><td rowspan="1" colspan="1">–</td><td rowspan="1" colspan="1">–</td><td rowspan="1" colspan="1">–</td><td rowspan="1" colspan="1">–</td><td rowspan="1" colspan="1">–</td></tr><tr><td rowspan="1" colspan="1">
                      <bold>Average</bold>
                    </td><td rowspan="1" colspan="1">
                      <bold>8.25</bold>
                    </td><td rowspan="1" colspan="1">
                      <bold>8.10</bold>
                    </td><td rowspan="1" colspan="1">
                      <bold>8.72</bold>
                    </td><td rowspan="1" colspan="1">
                      <bold>9.07</bold>
                    </td><td rowspan="1" colspan="1">
                      <bold>8.05</bold>
                    </td><td rowspan="1" colspan="1">
                      <bold>7.10</bold>
                    </td><td rowspan="1" colspan="1">
                      <bold>6.94</bold>
                    </td><td rowspan="1" colspan="1">
                      <bold>7.31</bold>
                    </td><td rowspan="1" colspan="1">
                      <bold>7.25</bold>
                    </td><td rowspan="1" colspan="1">
                      <bold>6.87</bold>
                    </td></tr></tbody></table></table-wrap><table-wrap id="T4" position="float" orientation="portrait"><label>Table 4.</label><caption><p>Percentage of the number of the trichobothrial series <abbrev xmlns:xlink="http://www.w3.org/1999/xlink" xlink:title="trichobothria on the pedipalp patella ventral surface" id="ABBRID0ET3BG" xlink:type="simple">Pv</abbrev> and <abbrev xmlns:xlink="http://www.w3.org/1999/xlink" xlink:title="trichobothria on pedipalp patella external surface" id="ABBRID0EX3BG" xlink:type="simple">Pe</abbrev>-et found in the examined specimens. Abbreviations: T count = number of the trichobothria; <italic>conc. = <tp:taxon-name><tp:taxon-name-part taxon-name-part-type="genus" reg="Euscorpius">E.</tp:taxon-name-part><tp:taxon-name-part taxon-name-part-type="species" reg="concinnus">concinnus</tp:taxon-name-part></tp:taxon-name></italic>; <italic>lati. = <tp:taxon-name><tp:taxon-name-part taxon-name-part-type="genus" reg="Euscorpius">E.</tp:taxon-name-part><tp:taxon-name-part taxon-name-part-type="species" reg="latinus">latinus</tp:taxon-name-part></tp:taxon-name></italic> sp. nov.; <italic>nici. = <tp:taxon-name><tp:taxon-name-part taxon-name-part-type="genus" reg="Euscorpius">E.</tp:taxon-name-part><tp:taxon-name-part taxon-name-part-type="species" reg="niciensis">niciensis</tp:taxon-name-part></tp:taxon-name></italic> stat. nov.; <italic>stef. = <tp:taxon-name><tp:taxon-name-part taxon-name-part-type="genus" reg="Euscorpius">E.</tp:taxon-name-part><tp:taxon-name-part taxon-name-part-type="species" reg="stefaniae">stefaniae</tp:taxon-name-part></tp:taxon-name></italic> sp. nov.; <italic>trej. = <tp:taxon-name><tp:taxon-name-part taxon-name-part-type="genus" reg="Euscorpius">E.</tp:taxon-name-part><tp:taxon-name-part taxon-name-part-type="species" reg="trejaensis">trejaensis</tp:taxon-name-part></tp:taxon-name></italic> sp. nov.</p></caption><table id="TID0EFUBI" rules="all"><tbody><tr><th rowspan="2" colspan="1">T count</th><th rowspan="1" colspan="5"><abbrev xmlns:xlink="http://www.w3.org/1999/xlink" xlink:title="trichobothria on the pedipalp patella ventral surface" id="ABBRID0ED6BG" xlink:type="simple">Pv</abbrev> %</th><th rowspan="1" colspan="5"><abbrev xmlns:xlink="http://www.w3.org/1999/xlink" xlink:title="trichobothria on pedipalp patella external surface" id="ABBRID0EL6BG" xlink:type="simple">Pe</abbrev>–et %</th></tr><tr><th rowspan="1" colspan="1">
                      <italic>conc.</italic>
                    </th><th rowspan="1" colspan="1">
                      <italic>lati.</italic>
                    </th><th rowspan="1" colspan="1">
                      <italic>nici.</italic>
                    </th><th rowspan="1" colspan="1">
                      <italic>stef.</italic>
                    </th><th rowspan="1" colspan="1">
                      <italic>trej.</italic>
                    </th><th rowspan="1" colspan="1">
                      <italic>conc.</italic>
                    </th><th rowspan="1" colspan="1">
                      <italic>lati.</italic>
                    </th><th rowspan="1" colspan="1">
                      <italic>nici.</italic>
                    </th><th rowspan="1" colspan="1">
                      <italic>stef.</italic>
                    </th><th rowspan="1" colspan="1">
                      <italic>trej.</italic>
                    </th></tr><tr><td rowspan="1" colspan="1">
                      <bold>5</bold>
                    </td><td rowspan="1" colspan="1">–</td><td rowspan="1" colspan="1">–</td><td rowspan="1" colspan="1">–</td><td rowspan="1" colspan="1">–</td><td rowspan="1" colspan="1">–</td><td rowspan="1" colspan="1">5.93</td><td rowspan="1" colspan="1">17.28</td><td rowspan="1" colspan="1">6.67</td><td rowspan="1" colspan="1">10.00</td><td rowspan="1" colspan="1">10.69</td></tr><tr><td rowspan="1" colspan="1">
                      <bold>6</bold>
                    </td><td rowspan="1" colspan="1">–</td><td rowspan="1" colspan="1">–</td><td rowspan="1" colspan="1">–</td><td rowspan="1" colspan="1">–</td><td rowspan="1" colspan="1">2.65</td><td rowspan="1" colspan="1">83.90</td><td rowspan="1" colspan="1">79.01</td><td rowspan="1" colspan="1">81.67</td><td rowspan="1" colspan="1">83.33</td><td rowspan="1" colspan="1">83.02</td></tr><tr><td rowspan="1" colspan="1">
                      <bold>7</bold>
                    </td><td rowspan="1" colspan="1">7.63</td><td rowspan="1" colspan="1">39.68</td><td rowspan="1" colspan="1">2.78</td><td rowspan="1" colspan="1">13.33</td><td rowspan="1" colspan="1">34.07</td><td rowspan="1" colspan="1">9.32</td><td rowspan="1" colspan="1">1.23</td><td rowspan="1" colspan="1">11.67</td><td rowspan="1" colspan="1">5.00</td><td rowspan="1" colspan="1">4.40</td></tr><tr><td rowspan="1" colspan="1">
                      <bold>8</bold>
                    </td><td rowspan="1" colspan="1">65.25</td><td rowspan="1" colspan="1">60.32</td><td rowspan="1" colspan="1">25.00</td><td rowspan="1" colspan="1">81.67</td><td rowspan="1" colspan="1">61.95</td><td rowspan="1" colspan="1">–</td><td rowspan="1" colspan="1">–</td><td rowspan="1" colspan="1">–</td><td rowspan="1" colspan="1">–</td><td rowspan="1" colspan="1">–</td></tr><tr><td rowspan="1" colspan="1">
                      <bold>9</bold>
                    </td><td rowspan="1" colspan="1">27.12</td><td rowspan="1" colspan="1">–</td><td rowspan="1" colspan="1">68.89</td><td rowspan="1" colspan="1">3.33</td><td rowspan="1" colspan="1">1.33</td><td rowspan="1" colspan="1">–</td><td rowspan="1" colspan="1">–</td><td rowspan="1" colspan="1">–</td><td rowspan="1" colspan="1">–</td><td rowspan="1" colspan="1">–</td></tr><tr><td rowspan="1" colspan="1">
                      <bold>10</bold>
                    </td><td rowspan="1" colspan="1">–</td><td rowspan="1" colspan="1">–</td><td rowspan="1" colspan="1">3.33</td><td rowspan="1" colspan="1">–</td><td rowspan="1" colspan="1">–</td><td rowspan="1" colspan="1">–</td><td rowspan="1" colspan="1">–</td><td rowspan="1" colspan="1">–</td><td rowspan="1" colspan="1">–</td><td rowspan="1" colspan="1">–</td></tr><tr><td rowspan="1" colspan="1">
                      <bold>Average</bold>
                    </td><td rowspan="1" colspan="1">
                      <bold>8.19</bold>
                    </td><td rowspan="1" colspan="1">
                      <bold>7.60</bold>
                    </td><td rowspan="1" colspan="1">
                      <bold>8.73</bold>
                    </td><td rowspan="1" colspan="1">
                      <bold>7.90</bold>
                    </td><td rowspan="1" colspan="1">
                      <bold>7.62</bold>
                    </td><td rowspan="1" colspan="1">
                      <bold>6.03</bold>
                    </td><td rowspan="1" colspan="1">
                      <bold>5.79</bold>
                    </td><td rowspan="1" colspan="1">
                      <bold>6.05</bold>
                    </td><td rowspan="1" colspan="1">
                      <bold>5.95</bold>
                    </td><td rowspan="1" colspan="1">
                      <bold>5.90</bold>
                    </td></tr></tbody></table></table-wrap><fig id="F32" position="float" orientation="portrait"><object-id xmlns:xlink="http://www.w3.org/1999/xlink" content-type="doi" xlink:type="simple">10.3897/zookeys.1100.78979.figure32</object-id><object-id xmlns:xlink="http://www.w3.org/1999/xlink" content-type="arpha" xlink:type="simple">1EB6294B-4502-5947-BE06-C023DE74A6AE</object-id><label>Figure 32.</label><caption><p>Maps of the known geographic ranges of the species treated herein.</p></caption><graphic xmlns:xlink="http://www.w3.org/1999/xlink" xlink:href="zookeys-1100-117_article-78979__-g032.jpg" position="float" orientation="portrait" xlink:type="simple" id="oo_684459.jpg"><uri content-type="original_file" xlink:type="simple">https://binary.pensoft.net/fig/684459</uri></graphic></fig></tp:treatment-sec></tp:taxon-treatment>
