# Supplementary material for: ﻿Reconsideration of some populations of Euscorpiusconcinnus complex (Scorpiones, Euscorpiidae)
Source: Zookeys. 2022 May 16;1100:117–64. doi: 10.3897/zookeys.1100.78979 (PMC9848939; doi:10.3897/zookeys.1100.78979)
Supplement: XML Treatment for Euscorpius trejaensis [file zookeys.1100.78979-treatment4.xml]

<!DOCTYPE tp:taxon-treatment
  PUBLIC "-//TaxonX//DTD Taxonomic Treatment Publishing DTD v0 20100105//EN" "tax-treatment-NSO.dtd">
<tp:taxon-treatment xmlns:tp="http://www.plazi.org/taxpub"><tp:treatment-meta><kwd-group><label>Taxon classification</label><kwd>
                <named-content content-type="kingdom">Animalia</named-content>
              </kwd><kwd>
                <named-content content-type="order">Scorpiones</named-content>
              </kwd><kwd>
                <named-content content-type="family">Euscorpiidae</named-content>
              </kwd></kwd-group><mixed-citation publication-type="journal"><person-group><name><surname>Tropea</surname><given-names>Gioele</given-names></name><name><surname>Parmakelis</surname><given-names>Aristeidis</given-names></name></person-group><article-title>﻿Reconsideration of some populations of <italic><tp:taxon-name><tp:taxon-name-part taxon-name-part-type="genus" reg="Euscorpius">Euscorpius</tp:taxon-name-part><tp:taxon-name-part taxon-name-part-type="species" reg="concinnus">concinnus</tp:taxon-name-part></tp:taxon-name></italic> complex (<tp:taxon-name><tp:taxon-name-part taxon-name-part-type="order">Scorpiones</tp:taxon-name-part></tp:taxon-name>, <tp:taxon-name><tp:taxon-name-part taxon-name-part-type="family">Euscorpiidae</tp:taxon-name-part></tp:taxon-name>)</article-title><source>Zookeys</source><day>16</day><month>05</month><year>2022</year><volume>1100</volume><fpage>117</fpage><lpage>164</lpage><pub-id pub-id-type="doi">10.3897/zookeys.1100.78979</pub-id></mixed-citation></tp:treatment-meta><tp:nomenclature><label>﻿</label><tp:taxon-name>
              <object-id xmlns:xlink="http://www.w3.org/1999/xlink" content-type="arpha" xlink:type="simple">39EE936C-2B90-598F-B53B-9FABD63F123D</object-id>
              <tp:taxon-name-part taxon-name-part-type="genus" reg="Euscorpius">Euscorpius</tp:taxon-name-part>
              <tp:taxon-name-part taxon-name-part-type="species" reg="trejaensis">trejaensis</tp:taxon-name-part>
              <object-id xmlns:xlink="http://www.w3.org/1999/xlink" content-type="zoobank" xlink:type="simple">http://zoobank.org/314EBC7E-4292-4033-A5A8-F926FDB386E0</object-id>
            </tp:taxon-name><tp:taxon-status xmlns:xlink="http://www.w3.org/1999/xlink" xlink:type="simple">sp. nov.</tp:taxon-status><xref ref-type="fig" rid="F17">Figs 17</xref><xref ref-type="fig" rid="F18">, 18</xref><xref ref-type="fig" rid="F19">, 19</xref><xref ref-type="fig" rid="F20">, 20</xref><xref ref-type="fig" rid="F21">, 21</xref><xref ref-type="fig" rid="F22">, 22</xref><xref ref-type="fig" rid="F23">, 23</xref><xref ref-type="fig" rid="F24">, 24</xref><xref ref-type="fig" rid="F25">, 25</xref><xref ref-type="fig" rid="F26">, 26</xref><xref ref-type="fig" rid="F27">, 27</xref><xref ref-type="table" rid="T2">, Table 2</xref><xref ref-type="table" rid="T3">, 3</xref><xref ref-type="table" rid="T4">, 4</xref></tp:nomenclature><tp:treatment-sec sec-type="type material" id="SECID0EYHCI"><title>Type material.</title><p><bold><italic>Holotype</italic></bold>: ♂, Italy, Latium, near Calcata (VT), Treja’s valley, <named-content xmlns:xlink="http://www.w3.org/1999/xlink" content-type="dwc:verbatimCoordinates" xlink:type="simple"><named-content content-type="geo-json" specific-use="{&#34;type&#34;:&#34;Point&#34;,&#34;coordinates&#34;:[12.417500,42.219530]}" id="NCID0EGICI" xlink:type="simple">42.21953°N, 12.4175°E</named-content></named-content>, 21 June 2020, leg. G. Tropea, (<abbrev xmlns:xlink="http://www.w3.org/1999/xlink" xlink:title="personal collection of Gioele Tropea" id="ABBRID0ELICI" xlink:type="simple">GTC</abbrev> 1184).</p><fig id="F17" position="float" orientation="portrait"><object-id xmlns:xlink="http://www.w3.org/1999/xlink" content-type="doi" xlink:type="simple">10.3897/zookeys.1100.78979.figure17</object-id><object-id xmlns:xlink="http://www.w3.org/1999/xlink" content-type="arpha" xlink:type="simple">630B02DE-B6EF-5FCF-948A-45556959D47E</object-id><label>Figure 17.</label><caption><p>Dorsal and ventral view of <italic><tp:taxon-name><tp:taxon-name-part taxon-name-part-type="genus" reg="Euscorpius">Euscorpius</tp:taxon-name-part><tp:taxon-name-part taxon-name-part-type="species" reg="trejaensis">trejaensis</tp:taxon-name-part></tp:taxon-name></italic> sp. nov. male holotype. Scale bar: 4.00 mm.</p></caption><graphic xmlns:xlink="http://www.w3.org/1999/xlink" xlink:href="zookeys-1100-117_article-78979__-g017.jpg" position="float" orientation="portrait" xlink:type="simple" id="oo_684444.jpg"><uri content-type="original_file" xlink:type="simple">https://binary.pensoft.net/fig/684444</uri></graphic></fig><p><bold><italic>Paratypes</italic>: Italy: Latium</bold>: near Calcata (VT), Treja’s valley, <named-content xmlns:xlink="http://www.w3.org/1999/xlink" content-type="dwc:verbatimCoordinates" xlink:type="simple"><named-content content-type="geo-json" specific-use="{&#34;type&#34;:&#34;Point&#34;,&#34;coordinates&#34;:[12.417500,42.219530]}" id="NCID0ERJCI" xlink:type="simple">42.21953°N, 12.4175°E</named-content></named-content>, 21 June 2020, leg. G. Tropea, 4 ♀♀ (<abbrev xmlns:xlink="http://www.w3.org/1999/xlink" xlink:title="personal collection of Gioele Tropea" id="ABBRID0EWJCI" xlink:type="simple">GTC</abbrev>); near Calcata (VT), Treja’s valley, <named-content xmlns:xlink="http://www.w3.org/1999/xlink" content-type="dwc:verbatimCoordinates" xlink:type="simple"><named-content content-type="geo-json" specific-use="{&#34;type&#34;:&#34;Point&#34;,&#34;coordinates&#34;:[12.414167,42.208083]}" id="NCID0E4JCI" xlink:type="simple">42.2080833°N, 12.4141667°E</named-content></named-content>, 13 June 2009, leg. G. Tropea, S. Tropea, 3 ♀♀ (<abbrev xmlns:xlink="http://www.w3.org/1999/xlink" xlink:title="personal collection of Gioele Tropea" id="ABBRID0ECKCI" xlink:type="simple">GTC</abbrev>); near Calcata (VT), Treja’s valley, 28 July 2009, leg. G. Tropea, 2 ♂♂, 2 ♀♀ (<abbrev xmlns:xlink="http://www.w3.org/1999/xlink" xlink:title="personal collection of Gioele Tropea" id="ABBRID0EGKCI" xlink:type="simple">GTC</abbrev>); same data but 2 April 2012, leg. G. Tropea, 3 ♀♀ (<abbrev xmlns:xlink="http://www.w3.org/1999/xlink" xlink:title="personal collection of Gioele Tropea" id="ABBRID0EKKCI" xlink:type="simple">GTC</abbrev>); same data but <named-content xmlns:xlink="http://www.w3.org/1999/xlink" content-type="dwc:verbatimCoordinates" xlink:type="simple"><named-content content-type="geo-json" specific-use="{&#34;type&#34;:&#34;Point&#34;,&#34;coordinates&#34;:[12.416290,42.214130]}" id="NCID0ERKCI" xlink:type="simple">42.21413°N, 12.41629°E</named-content></named-content>, 114 m, 6 May 2014, leg. G. Tropea, 3 ♂♂, 9 ♀♀ (<abbrev xmlns:xlink="http://www.w3.org/1999/xlink" xlink:title="personal collection of Gioele Tropea" id="ABBRID0EWKCI" xlink:type="simple">GTC</abbrev> 498–508, 851); same data but <named-content xmlns:xlink="http://www.w3.org/1999/xlink" content-type="dwc:verbatimCoordinates" xlink:type="simple"><named-content content-type="geo-json" specific-use="{&#34;type&#34;:&#34;Point&#34;,&#34;coordinates&#34;:[12.418000,42.219300]}" id="NCID0E4KCI" xlink:type="simple">42.21930°N, 12.418°E</named-content></named-content> – <named-content xmlns:xlink="http://www.w3.org/1999/xlink" content-type="dwc:verbatimCoordinates" xlink:type="simple"><named-content content-type="geo-json" specific-use="{&#34;type&#34;:&#34;Point&#34;,&#34;coordinates&#34;:[12.415400,42.218889]}" id="NCID0EFLCI" xlink:type="simple">42.2188889°N, 12.4154°E</named-content></named-content>, between the 100 e i 150 m, 8 April 2018, leg. G. Tropea, 7 ♀♀ (<abbrev xmlns:xlink="http://www.w3.org/1999/xlink" xlink:title="personal collection of Gioele Tropea" id="ABBRID0EKLCI" xlink:type="simple">GTC</abbrev> 1092–1098); Rio Fiume, Monti della Tolfa, 112 m, <named-content xmlns:xlink="http://www.w3.org/1999/xlink" content-type="dwc:verbatimCoordinates" xlink:type="simple"><named-content content-type="geo-json" specific-use="{&#34;type&#34;:&#34;Point&#34;,&#34;coordinates&#34;:[11.964100,42.075650]}" id="NCID0ERLCI" xlink:type="simple">42.07565°N, 11.96410°E</named-content></named-content>, 11 May 2014, leg. G. Tropea, 5 ♂♂, 12 ♀♀ (<abbrev xmlns:xlink="http://www.w3.org/1999/xlink" xlink:title="personal collection of Gioele Tropea" id="ABBRID0EWLCI" xlink:type="simple">GTC</abbrev> 509–525); Rio Fiume, Monti della Tolfa, 9 April 2012, leg. G. Tropea, 1 ♂, 3 ♀♀ (<abbrev xmlns:xlink="http://www.w3.org/1999/xlink" xlink:title="personal collection of Gioele Tropea" id="ABBRID0E1LCI" xlink:type="simple">GTC</abbrev> 128–131).</p><fig id="F18" position="float" orientation="portrait"><object-id xmlns:xlink="http://www.w3.org/1999/xlink" content-type="doi" xlink:type="simple">10.3897/zookeys.1100.78979.figure18</object-id><object-id xmlns:xlink="http://www.w3.org/1999/xlink" content-type="arpha" xlink:type="simple">1A8DF0FF-80DB-582B-8B0D-7DEB8BFB4DAD</object-id><label>Figure 18.</label><caption><p>Dorsal and ventral view of <italic><tp:taxon-name><tp:taxon-name-part taxon-name-part-type="genus" reg="Euscorpius">Euscorpius</tp:taxon-name-part><tp:taxon-name-part taxon-name-part-type="species" reg="trejaensis">trejaensis</tp:taxon-name-part></tp:taxon-name></italic> sp. nov. female paratype. Scale bar: 4.00 mm.</p></caption><graphic xmlns:xlink="http://www.w3.org/1999/xlink" xlink:href="zookeys-1100-117_article-78979__-g018.jpg" position="float" orientation="portrait" xlink:type="simple" id="oo_684445.jpg"><uri content-type="original_file" xlink:type="simple">https://binary.pensoft.net/fig/684445</uri></graphic></fig></tp:treatment-sec><tp:treatment-sec sec-type="Other examined specimens" id="SECID0EWMCI"><title>Other examined specimens</title><p><bold>(not included in type series). Italy: Latium</bold>: near Calcata (VT), Treja Valley, 42.21953°N, 12.4175°E, 21 June 2020, leg. G. Tropea, 2 ♀♀, of which one subadult (<abbrev xmlns:xlink="http://www.w3.org/1999/xlink" xlink:title="personal collection of Gioele Tropea" id="ABBRID0E5MCI" xlink:type="simple">GTC</abbrev>); Lago di Bracciano, Oriolo Romano (VT), 491 m, 6 March 2013, 3 ♂♂ (<abbrev xmlns:xlink="http://www.w3.org/1999/xlink" xlink:title="orpo Forestale dello Stato: Centro nazionale per lo studio e la conservazione della biodiversità forestale" id="ABBRID0ECNCI" xlink:type="simple">CNBFVR</abbrev>); VT, Lago di Vico, loc. Monte Venere, 701 m, 6 March 2013, 7 ♂♂, 7 ♀♀ (<abbrev xmlns:xlink="http://www.w3.org/1999/xlink" xlink:title="orpo Forestale dello Stato: Centro nazionale per lo studio e la conservazione della biodiversità forestale" id="ABBRID0EGNCI" xlink:type="simple">CNBFVR</abbrev>); Monti Cimini, Monte Venere verso E Cerreta 560–580 m, 24 July-23 August 1985, leg. S. Pedullà, M. Rellori, 6 ♂♂ (<named-content xmlns:xlink="http://www.w3.org/1999/xlink" content-type="dwc:institutional_code" xlink:title="Museo di Zoologia dell’Università di Roma La Sapienza" xlink:href="http://grbio.org/institution/museo-di-zoologia-delluniversita-la-sapienza" xlink:type="simple">MZUR</named-content> 92–95, 98, 99); near Calcata (VT), Treja’s valley, 28 July 2009, G. Tropea, 6 ♂♂, 2 ♀♀ (<abbrev xmlns:xlink="http://www.w3.org/1999/xlink" xlink:title="specimens examined in nature and released" id="ABBRID0EONCI" xlink:type="simple">NCS</abbrev>); same data but 2 April 2012, G. Tropea, 1 ♂ (<abbrev xmlns:xlink="http://www.w3.org/1999/xlink" xlink:title="specimens examined in nature and released" id="ABBRID0ESNCI" xlink:type="simple">NCS</abbrev>); Oriolo Romano, 1 May 2010, G. Tropea, 1 ♂, 2 ♀♀ (<abbrev xmlns:xlink="http://www.w3.org/1999/xlink" xlink:title="specimens examined in nature and released" id="ABBRID0EWNCI" xlink:type="simple">NCS</abbrev>); Canale Monterano (TV), 22 May 2010, G. Tropea, 4 ♀♀ (<abbrev xmlns:xlink="http://www.w3.org/1999/xlink" xlink:title="specimens examined in nature and released" id="ABBRID0E1NCI" xlink:type="simple">NCS</abbrev>); Rio Fiume, Monti della Tolfa, 9 April 2012, G. Tropea, 6 ♂♂, 7 ♀♀ (<abbrev xmlns:xlink="http://www.w3.org/1999/xlink" xlink:title="specimens examined in nature and released" id="ABBRID0E5NCI" xlink:type="simple">NCS</abbrev>); same data but 22 May 2010, 4 ♀♀ (<abbrev xmlns:xlink="http://www.w3.org/1999/xlink" xlink:title="specimens examined in nature and released" id="ABBRID0ECOCI" xlink:type="simple">NCS</abbrev>); Gorge of the Biedano, Barbarano Romano (TV), 27 March 2010, G. Tropea, 1 ♂, 1 ♀ (<abbrev xmlns:xlink="http://www.w3.org/1999/xlink" xlink:title="specimens examined in nature and released" id="ABBRID0EGOCI" xlink:type="simple">NCS</abbrev>); Castel Giuliano (RM), 42.03381°N, 12.13032°E, 10 April 2010, G. Tropea, 1 ♂, 1 ♀ (<abbrev xmlns:xlink="http://www.w3.org/1999/xlink" xlink:title="specimens examined in nature and released" id="ABBRID0EKOCI" xlink:type="simple">NCS</abbrev>).</p><fig id="F19" position="float" orientation="portrait"><object-id xmlns:xlink="http://www.w3.org/1999/xlink" content-type="doi" xlink:type="simple">10.3897/zookeys.1100.78979.figure19</object-id><object-id xmlns:xlink="http://www.w3.org/1999/xlink" content-type="arpha" xlink:type="simple">71F9CB21-B21C-5261-B480-96CC04E5703F</object-id><label>Figure 19.</label><caption><p><italic><tp:taxon-name><tp:taxon-name-part taxon-name-part-type="genus" reg="Euscorpius">Euscorpius</tp:taxon-name-part><tp:taxon-name-part taxon-name-part-type="species" reg="trejaensis">trejaensis</tp:taxon-name-part></tp:taxon-name></italic> sp. nov. male holotype except Figs <bold>C</bold> and <bold>N</bold>, that are of a female paratype <bold>A</bold> carapace <bold>B</bold> external view of chela of adult male <bold>C</bold> external view of chela of adult female <bold>D</bold> ventral view of pedipalp patella <bold>E</bold> dorsal view of pedipalp patella <bold>F</bold> external view of pedipalp patella <bold>G</bold> ventral view of chela <bold>H</bold> dorsal view of chela <bold>I</bold> ventral view of metasomal segment V <bold>J</bold> lateral view of metasomal segment V <bold>K</bold> telson of adult male <bold>L</bold> telson of adult female.</p></caption><graphic xmlns:xlink="http://www.w3.org/1999/xlink" xlink:href="zookeys-1100-117_article-78979__-g019.jpg" position="float" orientation="portrait" xlink:type="simple" id="oo_684446.jpg"><uri content-type="original_file" xlink:type="simple">https://binary.pensoft.net/fig/684446</uri></graphic></fig></tp:treatment-sec><tp:treatment-sec sec-type="etymology" id="SECID0ECQCI"><title>Etymology.</title><p>The specific epithet is derived from Treja, the river that flows in the homonymous valley where the first specimens of <italic><tp:taxon-name><tp:taxon-name-part taxon-name-part-type="genus" reg="Euscorpius">E.</tp:taxon-name-part><tp:taxon-name-part taxon-name-part-type="species" reg="trejaensis">trejaensis</tp:taxon-name-part></tp:taxon-name></italic> sp. nov. were collected.</p><fig id="F20" position="float" orientation="portrait"><object-id xmlns:xlink="http://www.w3.org/1999/xlink" content-type="doi" xlink:type="simple">10.3897/zookeys.1100.78979.figure20</object-id><object-id xmlns:xlink="http://www.w3.org/1999/xlink" content-type="arpha" xlink:type="simple">EC2AFE03-E64B-514D-A77B-5A61C43AB946</object-id><label>Figure 20.</label><caption><p><italic><tp:taxon-name><tp:taxon-name-part taxon-name-part-type="genus" reg="Euscorpius">Euscorpius</tp:taxon-name-part><tp:taxon-name-part taxon-name-part-type="species" reg="trejaensis">trejaensis</tp:taxon-name-part></tp:taxon-name></italic> sp. nov. male photographed in nature feeding on an insect inside a small cavity of a tuff stone.</p></caption><graphic xmlns:xlink="http://www.w3.org/1999/xlink" xlink:href="zookeys-1100-117_article-78979__-g020.jpg" position="float" orientation="portrait" xlink:type="simple" id="oo_684447.jpg"><uri content-type="original_file" xlink:type="simple">https://binary.pensoft.net/fig/684447</uri></graphic></fig></tp:treatment-sec><tp:treatment-sec sec-type="Geographic range" id="SECID0ELRCI"><title>Geographic range.</title><p>Italy: Latium (right side of the Tiber River; Fig. <xref ref-type="fig" rid="F32">32</xref>).</p><fig id="F21" position="float" orientation="portrait"><object-id xmlns:xlink="http://www.w3.org/1999/xlink" content-type="doi" xlink:type="simple">10.3897/zookeys.1100.78979.figure21</object-id><object-id xmlns:xlink="http://www.w3.org/1999/xlink" content-type="arpha" xlink:type="simple">1D43B540-F2D4-51DD-A6A8-48EFDB4D74DF</object-id><label>Figure 21.</label><caption><p>Pregnant <italic><tp:taxon-name><tp:taxon-name-part taxon-name-part-type="genus" reg="Euscorpius">Euscorpius</tp:taxon-name-part><tp:taxon-name-part taxon-name-part-type="species" reg="trejaensis">trejaensis</tp:taxon-name-part></tp:taxon-name></italic> sp. nov. found under the bark of a trunk.</p></caption><graphic xmlns:xlink="http://www.w3.org/1999/xlink" xlink:href="zookeys-1100-117_article-78979__-g021.jpg" position="float" orientation="portrait" xlink:type="simple" id="oo_684448.jpg"><uri content-type="original_file" xlink:type="simple">https://binary.pensoft.net/fig/684448</uri></graphic></fig></tp:treatment-sec><tp:treatment-sec sec-type="diagnosis" id="SECID0ENSCI"><title>Diagnosis.</title><p>A small <italic><tp:taxon-name><tp:taxon-name-part taxon-name-part-type="genus" reg="Euscorpius">Euscorpius</tp:taxon-name-part></tp:taxon-name></italic> species, total length 24–28 mm. Colour of adults mostly dark brown with darker marbling on most of the body, including chelicerae. The number of trichobothria on the pedipalp manus ventral surface is four (V<sub>1–3</sub> + Et<sub>1</sub>). Trichobothria est and dsb on fixed finger are respectively located distally and proximally to the notch of the fixed finger. The number of trichobothria on the pedipalp patella ventral surface is usually seven and eight (seven in 34.07% of the pedipalps examined). The number of trichobothria on pedipalp patella external surface is usually: eb = 4, eb<sub>a</sub> = 4, esb = 2, em = 4, est = 4, et = 6. Trichobothrium i of the femur is slightly proximal to or at the same level of d. The pectinal teeth number in males usually is eight (seven to nine) and in females usually is seven (six to eight). Dorsal patellar spur well developed. Femur is slightly shorter than the patella. Carapace approximately as long as wide, but it tends to be shorter than long in the females. Carinae V<sub>1</sub> follows an external direction to the trichobothria Et<sub>1</sub>, without forming a Y-shape. Spinules on legs ending with a Y-shape. Ventrolateral and ventromedian carina on metasomal segment V well formed by small, spaced, slightly serrulated granules.</p><fig id="F22" position="float" orientation="portrait"><object-id xmlns:xlink="http://www.w3.org/1999/xlink" content-type="doi" xlink:type="simple">10.3897/zookeys.1100.78979.figure22</object-id><object-id xmlns:xlink="http://www.w3.org/1999/xlink" content-type="arpha" xlink:type="simple">EA7316ED-1205-59A9-B202-DB9D894D9416</object-id><label>Figure 22.</label><caption><p>Barked trunk in which some specimens of <italic><tp:taxon-name><tp:taxon-name-part taxon-name-part-type="genus" reg="Euscorpius">Euscorpius</tp:taxon-name-part><tp:taxon-name-part taxon-name-part-type="species" reg="trejaensis">trejaensis</tp:taxon-name-part></tp:taxon-name></italic> sp. nov. were found.</p></caption><graphic xmlns:xlink="http://www.w3.org/1999/xlink" xlink:href="zookeys-1100-117_article-78979__-g022.jpg" position="float" orientation="portrait" xlink:type="simple" id="oo_684449.jpg"><uri content-type="original_file" xlink:type="simple">https://binary.pensoft.net/fig/684449</uri></graphic></fig></tp:treatment-sec><tp:treatment-sec sec-type="Trichobothrial and pectinal teeth count variation" id="SECID0E3TCI"><title>Trichobothrial and pectinal teeth count variation.</title><p>The variation observed in 113 examined specimens (43 ♂♂ and 70 ♀♀) is given below (left/right asymmetry not specified).</p><p>Pectinal teeth in males (<italic>n</italic> = 86): 7/8 (7); 8/8 (28), 8/9 (5), 8/10 (1), 9/9 (2); in total, 7 in 8.14% (7), 8 in 80.23% (69), 9 in 10.46% (9) and 10 in 1.16% (1); mean = 8.05, SD = 0.48.</p><p>Pectinal teeth in females (<italic>n</italic> = 137): 6/6 (9), 6/7 (11), 7/7 (41), 7/8 (5), 8/? (1), 8/8 (1), 9/8 (1); in total, 6 in 21.17% (29), 7 in 71.53% (98), 8 in 6.57% (9), 9 in 0.73% (1); mean = 6.87, SD = 0.54.</p><p>Pedipalp patella trichobothria <abbrev xmlns:xlink="http://www.w3.org/1999/xlink" xlink:title="trichobothria on the pedipalp patella ventral surface" id="ABBRID0ELUCI" xlink:type="simple">Pv</abbrev> (<italic>n</italic> = 226): 6/6 (1), 6/7 (4), 7/7 (22), 7/8 (29), 8/8 (52), 9/8 (3); in total, 6 in 2.65% (6), 7 in 34.07% (77), 8 in 61.95% (140), and 9 in 1.33% (3); mean = 7.62, SD = 0.56.</p><p>Pedipalp patella trichobothria <abbrev xmlns:xlink="http://www.w3.org/1999/xlink" xlink:title="trichobothria on pedipalp patella external surface" id="ABBRID0ETUCI" xlink:type="simple">Pe</abbrev> (<italic>n</italic> = 159): et = 5/4 (2), 5/5 (3), 4/6 (1), 5/6 (9), 6/? (1), 6/6 (60), 7/6 (1), 7/7 (3); in total, 4 in 1.89% (3), 5 in 10.69% (17), 6 in 83.02% (132) and 7 in 4.40% (7); mean = 5.90, SD = 0.47;</p><p>est = 3/3 (1), 4/? (1), 4/3 (2), 4/4 (79), 5/4 (1); em = 3/? (1), 3/3 (1), 3/4 (10), 4/4 (71), 5/4 (1); esb = 2/? (1), 1/2 (2), 2/2 (81); eb<sub>a</sub> = 3/3 (1), 3/4 (6), 4/? (1), 4/4 (74), 4/5 (2); eb = 3/4 (1), 4/? (1), 4/4 (82).</p></tp:treatment-sec><tp:treatment-sec sec-type="description" id="SECID0E4UCI"><title>Description of the male holotype.</title><p><bold><italic>Colouration</italic>.</bold> A general dark brown base colour with more or less marked paler marbling or reticulation, reddish brown, in the less granulated areas, especially of the metasoma, legs, pedipalps and chelicerae; telson mostly dark brown with two ventrally longitudinal pale brown stripes and one for each side, with reddish brown distal part of the sting; ivory chelicerae with dark brown reticulation; chelae with fingers ranging from pale yellowish brown to dark reddish brown with dark blackish brown reticulation; legs with almost completely ivory tarsus, the basitarsus and tibia are mostly ivory, but with dark blackish brown marbling externally, almost ivory internally, the patella and femur are mostly dark with paler marbling externally, and mostly ivory internally; pectines and genital operculum whitish ivory; sternites range from almost completely black with pale spot on the most distal to very pale brownish at the most proximal.</p><fig id="F23" position="float" orientation="portrait"><object-id xmlns:xlink="http://www.w3.org/1999/xlink" content-type="doi" xlink:type="simple">10.3897/zookeys.1100.78979.figure23</object-id><object-id xmlns:xlink="http://www.w3.org/1999/xlink" content-type="arpha" xlink:type="simple">537A6B59-66C9-5C73-8EBC-6F5ECE379AA6</object-id><label>Figure 23.</label><caption><p>Specimen of <italic><tp:taxon-name><tp:taxon-name-part taxon-name-part-type="genus" reg="Euscorpius">Euscorpius</tp:taxon-name-part><tp:taxon-name-part taxon-name-part-type="species" reg="trejaensis">trejaensis</tp:taxon-name-part></tp:taxon-name></italic> sp. nov. which has recently carried out ecdysis under a bark.</p></caption><graphic xmlns:xlink="http://www.w3.org/1999/xlink" xlink:href="zookeys-1100-117_article-78979__-g023.jpg" position="float" orientation="portrait" xlink:type="simple" id="oo_684450.jpg"><uri content-type="original_file" xlink:type="simple">https://binary.pensoft.net/fig/684450</uri></graphic></fig><p><bold><italic>Carapace</italic>.</bold> Almost completely covered by a dense fine granulation; anterior edge is granulate; deep posterior lateral furrows; two pairs of lateral eyes, and a pair of median eyes; length from centre of median eyes to anterior margin is 40.98% of carapace length.</p><fig id="F24" position="float" orientation="portrait"><object-id xmlns:xlink="http://www.w3.org/1999/xlink" content-type="doi" xlink:type="simple">10.3897/zookeys.1100.78979.figure24</object-id><object-id xmlns:xlink="http://www.w3.org/1999/xlink" content-type="arpha" xlink:type="simple">86646AAA-5CB0-51EB-A8FF-575C51DFF590</object-id><label>Figure 24.</label><caption><p>Beginning of mating of <italic><tp:taxon-name><tp:taxon-name-part taxon-name-part-type="genus" reg="Euscorpius">Euscorpius</tp:taxon-name-part><tp:taxon-name-part taxon-name-part-type="species" reg="trejaensis">trejaensis</tp:taxon-name-part></tp:taxon-name></italic> sp. nov., with the male grabbing the female’s chelae.</p></caption><graphic xmlns:xlink="http://www.w3.org/1999/xlink" xlink:href="zookeys-1100-117_article-78979__-g024.jpg" position="float" orientation="portrait" xlink:type="simple" id="oo_684451.jpg"><uri content-type="original_file" xlink:type="simple">https://binary.pensoft.net/fig/684451</uri></graphic></fig><p><bold><italic>Mesosoma</italic>.</bold> The tergites are densely covered with a fine granulation; sternites glossy and finely punctuated; small spiracles inclined to ~ 40° downward towards outside.</p><p><bold><italic>Metasoma</italic>.</bold> Dorsal carinae on segments I–IV with spaced granules; ventrolateral carinae on segment I absent, on segment II and III smooth or obsolete, on segments IV, little marked with some small and spaced granule, with small slightly serrulated granules on segment V; ventromedian carinae absent on segment I–IV, on segment V it consists of small, slightly serrulated granules; dorsal and lateral intercarinal surfaces on segments I–IV are mostly finely granulated, especially on dark marbling, while the ventral surfaces are mostly smooth, the V segment is mostly finely granulated.</p><fig id="F25" position="float" orientation="portrait"><object-id xmlns:xlink="http://www.w3.org/1999/xlink" content-type="doi" xlink:type="simple">10.3897/zookeys.1100.78979.figure25</object-id><object-id xmlns:xlink="http://www.w3.org/1999/xlink" content-type="arpha" xlink:type="simple">2210F8C5-7205-5220-95F2-77375437546F</object-id><label>Figure 25.</label><caption><p>Lateral view of a male calming the female by stinging during mating.</p></caption><graphic xmlns:xlink="http://www.w3.org/1999/xlink" xlink:href="zookeys-1100-117_article-78979__-g025.jpg" position="float" orientation="portrait" xlink:type="simple" id="oo_684452.jpg"><uri content-type="original_file" xlink:type="simple">https://binary.pensoft.net/fig/684452</uri></graphic></fig><p><bold><italic>Telson</italic>.</bold> Vesicle with a few small granules, with ventral setae of different size, especially near the vesicle/aculeus juncture.</p><p><bold><italic>Pectines</italic>.</bold> Teeth number 8/8; middle lamellae number 5/5; several microsetae on proximal area of teeth, marginal lamellae, and middle lamellae.</p><p><bold><italic>Genital operculum</italic>.</bold> The genital operculum is formed by two longitudinally devised subtriangular sclerites with genital papillae protruding.</p><p><bold><italic>Sternum</italic>.</bold> Pentagonal shape, type 2; slightly wider than long, with a deep posterior emargination.</p><p><bold><italic>Pedipalps</italic>.</bold> Coxa and trochanter with tuberculated carinae. Femur: dorsal internal and external and ventral internal carinae tuberculated; irregular ventral external carinae formed by tubercles only on 1/3 or 1/2 of femur length; external median carinae formed by lightly serrulated tubercles; anterior median carinae formed by some spaced conical tubercles with three macrosetae; intercarinal spaces granulated. Patella: dorsal and ventral internal carinae tuberculated; ventral external carinae crenulated; dorsal external carinae slightly crenulated; intercarinal surfaces finely granulated, especially on the dark reticulations near the carinae. Dorsal patellar spur well developed. Chela: chelal carina D<sub>1</sub> is distinct, strong, dark, and from smooth to slightly crenulated with a few tubercles proximally; D<sub>4</sub> is dark with flat joined tubercles; V<sub>1</sub> is distinct, strong, dark, from rough to crenulated, following an external direction to the trichobothria Et<sub>1</sub>; V<sub>3</sub> is rounded with scattered granules; external carina granulated; intercarinal tegument granulated; the fixed and movable fingers with small, marked notch and lobe, respectively.</p><fig id="F26" position="float" orientation="portrait"><object-id xmlns:xlink="http://www.w3.org/1999/xlink" content-type="doi" xlink:type="simple">10.3897/zookeys.1100.78979.figure26</object-id><object-id xmlns:xlink="http://www.w3.org/1999/xlink" content-type="arpha" xlink:type="simple">5260DD92-1953-51A2-A6D8-1F4B6E470372</object-id><label>Figure 26.</label><caption><p>Dorsal view of a male calming the female by stinging during mating.</p></caption><graphic xmlns:xlink="http://www.w3.org/1999/xlink" xlink:href="zookeys-1100-117_article-78979__-g026.jpg" position="float" orientation="portrait" xlink:type="simple" id="oo_684453.jpg"><uri content-type="original_file" xlink:type="simple">https://binary.pensoft.net/fig/684453</uri></graphic></fig><p><bold><italic>Finger dentition</italic>.</bold> In the distalmost part a DD is present on the tip; MD is formed by very small denticles closely spaced, forming an approximately straight line, discontinued at level of the OD; fixed finger has 6/6 OD and 10/10 ID; movable finger has 8/8 OD and 13/11 ID.</p><p><bold><italic>Trichobothria</italic>.</bold> Chela: trichobothria on the pedipalp manus ventral surface V = 3/3 (V<sub>1–3</sub>) + Et<sub>1</sub> = 1/1; trichobothrium V<sub>4</sub> situated on the external surface of the chela carina near the carina V<sub>1</sub>; trichobothrium ratio of et-est/est-dsb is ~ 1.43 and 1.25. Patella: <abbrev xmlns:xlink="http://www.w3.org/1999/xlink" xlink:title="trichobothria on the pedipalp patella ventral surface" id="ABBRID0EI1CI" xlink:type="simple">Pv</abbrev> = 7/7; et = 5/6, est = 4/4, em = 4/4, esb = 2/2, eb<sub>a</sub> = 4/4, eb = 4/4. Femur: trichobothrium d is slightly proximal to i, while trichobothrium e is well distal to both d and i, and situated on dorsal surface on dorsal external carina.</p><fig id="F27" position="float" orientation="portrait"><object-id xmlns:xlink="http://www.w3.org/1999/xlink" content-type="doi" xlink:type="simple">10.3897/zookeys.1100.78979.figure27</object-id><object-id xmlns:xlink="http://www.w3.org/1999/xlink" content-type="arpha" xlink:type="simple">2AC7751D-0C6A-549F-AC20-C1959E50420E</object-id><label>Figure 27.</label><caption><p>Example of the habitat of <italic><tp:taxon-name><tp:taxon-name-part taxon-name-part-type="genus" reg="Euscorpius">Euscorpius</tp:taxon-name-part><tp:taxon-name-part taxon-name-part-type="species" reg="trejaensis">trejaensis</tp:taxon-name-part></tp:taxon-name></italic> sp. nov.</p></caption><graphic xmlns:xlink="http://www.w3.org/1999/xlink" xlink:href="zookeys-1100-117_article-78979__-g027.jpg" position="float" orientation="portrait" xlink:type="simple" id="oo_684454.jpg"><uri content-type="original_file" xlink:type="simple">https://binary.pensoft.net/fig/684454</uri></graphic></fig><p><bold><italic>Legs</italic>.</bold> Two pedal spurs present; no tarsal spur; ventral row of tarsus with a total of 10/13 spinules on leg III, of increasing size from proximal to distal, ending with two spinules to form a Y-shape; three main flanking tarsal setae present. Tubercles present on ventral and dorsal surface of all leg femora.</p><p><bold><italic>Chelicerae</italic>.</bold> Typical of the genus <italic><tp:taxon-name><tp:taxon-name-part taxon-name-part-type="genus" reg="Euscorpius">Euscorpius</tp:taxon-name-part></tp:taxon-name></italic>.</p></tp:treatment-sec><tp:treatment-sec sec-type="description" id="SECID0E22CI"><title>Description of the hemispermatophore.</title><p>Type A. It has a well-developed lamina tapered distally; well-developed basal constriction present; truncal flexure present; median projection with <abbrev xmlns:xlink="http://www.w3.org/1999/xlink" xlink:title="external distal lobe" id="ABBRID0EB3CI" xlink:type="simple">lde</abbrev>, <abbrev xmlns:xlink="http://www.w3.org/1999/xlink" xlink:title="internal distal lobe" id="ABBRID0EF3CI" xlink:type="simple">ldi</abbrev>, and <abbrev xmlns:xlink="http://www.w3.org/1999/xlink" xlink:title="basal lobe" id="ABBRID0EJ3CI" xlink:type="simple">lb</abbrev>; internal projection distally with 5–7 tines in its crown. The number and the shape of tines of the crown varied between specimens and between the right and the left hemispermatophores.</p></tp:treatment-sec><tp:treatment-sec sec-type="comments" id="SECID0EN3CI"><title>Comments.</title><p><italic><tp:taxon-name><tp:taxon-name-part taxon-name-part-type="genus" reg="Euscorpius">Euscorpius</tp:taxon-name-part><tp:taxon-name-part taxon-name-part-type="species" reg="trejaensis">trejaensis</tp:taxon-name-part></tp:taxon-name></italic> sp. nov. is geographically the closest species to <italic><tp:taxon-name><tp:taxon-name-part taxon-name-part-type="genus" reg="Euscorpius">E.</tp:taxon-name-part><tp:taxon-name-part taxon-name-part-type="species" reg="latinus">latinus</tp:taxon-name-part></tp:taxon-name></italic> sp. nov., also part of the <italic><tp:taxon-name><tp:taxon-name-part taxon-name-part-type="genus" reg="Euscorpius">E.</tp:taxon-name-part><tp:taxon-name-part taxon-name-part-type="species" reg="concinnus">concinnus</tp:taxon-name-part></tp:taxon-name></italic> group, which seem to be divided from each other by the Tiber River. As mentioned above, this geographical proximity does not seem to result in a particular genetic relatedness. Indeed, according to the concatenated phylogenetic tree 16S + COI, <italic><tp:taxon-name><tp:taxon-name-part taxon-name-part-type="genus" reg="Euscorpius">E.</tp:taxon-name-part><tp:taxon-name-part taxon-name-part-type="species" reg="trejaensis">trejaensis</tp:taxon-name-part></tp:taxon-name></italic> sp. nov. is paired with <italic><tp:taxon-name><tp:taxon-name-part taxon-name-part-type="genus" reg="Euscorpius">E.</tp:taxon-name-part><tp:taxon-name-part taxon-name-part-type="species" reg="stefaniae">stefaniae</tp:taxon-name-part></tp:taxon-name></italic> sp. nov., with <italic><tp:taxon-name><tp:taxon-name-part taxon-name-part-type="genus" reg="Euscorpius">E.</tp:taxon-name-part><tp:taxon-name-part taxon-name-part-type="species" reg="niciensis">niciensis</tp:taxon-name-part></tp:taxon-name></italic> stat. nov. basal to them and between <italic><tp:taxon-name><tp:taxon-name-part taxon-name-part-type="genus" reg="Euscorpius">E.</tp:taxon-name-part><tp:taxon-name-part taxon-name-part-type="species" reg="latinus">latinus</tp:taxon-name-part></tp:taxon-name></italic> sp. nov. and them. Regarding the divergence in 16S, between <italic><tp:taxon-name><tp:taxon-name-part taxon-name-part-type="genus" reg="Euscorpius">E.</tp:taxon-name-part><tp:taxon-name-part taxon-name-part-type="species" reg="trejaensis">trejaensis</tp:taxon-name-part></tp:taxon-name></italic> sp. nov. and <italic><tp:taxon-name><tp:taxon-name-part taxon-name-part-type="genus" reg="Euscorpius">E.</tp:taxon-name-part><tp:taxon-name-part taxon-name-part-type="species" reg="latinus">latinus</tp:taxon-name-part></tp:taxon-name></italic> sp. nov., it ranges from 2.7% to 3.1%, 3.1% with <italic><tp:taxon-name><tp:taxon-name-part taxon-name-part-type="genus" reg="Euscorpius">E.</tp:taxon-name-part><tp:taxon-name-part taxon-name-part-type="species" reg="stefaniae">stefaniae</tp:taxon-name-part></tp:taxon-name></italic> sp. nov., and 2.7% with <italic><tp:taxon-name><tp:taxon-name-part taxon-name-part-type="genus" reg="Euscorpius">E.</tp:taxon-name-part><tp:taxon-name-part taxon-name-part-type="species" reg="concinnus">concinnus</tp:taxon-name-part></tp:taxon-name></italic> and <italic><tp:taxon-name><tp:taxon-name-part taxon-name-part-type="genus" reg="Euscorpius">E.</tp:taxon-name-part><tp:taxon-name-part taxon-name-part-type="species" reg="niciensis">niciensis</tp:taxon-name-part></tp:taxon-name></italic> stat. nov. Morphologically, like the other species of the <italic><tp:taxon-name><tp:taxon-name-part taxon-name-part-type="genus" reg="Euscorpius">E.</tp:taxon-name-part><tp:taxon-name-part taxon-name-part-type="species" reg="concinnus">concinnus</tp:taxon-name-part></tp:taxon-name></italic> group and the many cryptic species complex that have been described in recent years, <italic><tp:taxon-name><tp:taxon-name-part taxon-name-part-type="genus" reg="Euscorpius">E.</tp:taxon-name-part><tp:taxon-name-part taxon-name-part-type="species" reg="trejaensis">trejaensis</tp:taxon-name-part></tp:taxon-name></italic> sp. nov. is difficult to distinguish without knowing its origin and having a good sampling size. As for the trichobothrial <abbrev xmlns:xlink="http://www.w3.org/1999/xlink" xlink:title="trichobothria on the pedipalp patella ventral surface" id="ABBRID0ENBDI" xlink:type="simple">Pv</abbrev> values, we see that <italic><tp:taxon-name><tp:taxon-name-part taxon-name-part-type="genus" reg="Euscorpius">E.</tp:taxon-name-part><tp:taxon-name-part taxon-name-part-type="species" reg="trejaensis">trejaensis</tp:taxon-name-part></tp:taxon-name></italic>, together with <italic><tp:taxon-name><tp:taxon-name-part taxon-name-part-type="genus" reg="Euscorpius">E.</tp:taxon-name-part><tp:taxon-name-part taxon-name-part-type="species" reg="latinus">latinus</tp:taxon-name-part></tp:taxon-name></italic>, has the lowest average of <abbrev xmlns:xlink="http://www.w3.org/1999/xlink" xlink:title="trichobothria on the pedipalp patella ventral surface" id="ABBRID0EHCDI" xlink:type="simple">Pv</abbrev>, ~ 7.60, having the percentage of <abbrev xmlns:xlink="http://www.w3.org/1999/xlink" xlink:title="trichobothria on the pedipalp patella ventral surface" id="ABBRID0ELCDI" xlink:type="simple">Pv</abbrev> = 7 a little lower than in <italic><tp:taxon-name><tp:taxon-name-part taxon-name-part-type="genus" reg="Euscorpius">E.</tp:taxon-name-part><tp:taxon-name-part taxon-name-part-type="species" reg="latinus">latinus</tp:taxon-name-part></tp:taxon-name></italic> sp. nov. (34.07% against 39.68%), but much higher than the other species treated here (2.78–13.33%); it has a percentage of <italic><abbrev xmlns:xlink="http://www.w3.org/1999/xlink" xlink:title="trichobothria on the pedipalp patella ventral surface" id="ABBRID0E2CDI" xlink:type="simple">Pv</abbrev></italic> = 8 similar to <italic><tp:taxon-name><tp:taxon-name-part taxon-name-part-type="genus" reg="Euscorpius">E.</tp:taxon-name-part><tp:taxon-name-part taxon-name-part-type="species" reg="concinnus">concinnus</tp:taxon-name-part></tp:taxon-name></italic> and <italic><tp:taxon-name><tp:taxon-name-part taxon-name-part-type="genus" reg="Euscorpius">E.</tp:taxon-name-part><tp:taxon-name-part taxon-name-part-type="species" reg="latinus">latinus</tp:taxon-name-part></tp:taxon-name></italic> sp. nov. (60.32–65.25%), much higher than <italic><tp:taxon-name><tp:taxon-name-part taxon-name-part-type="genus" reg="Euscorpius">E.</tp:taxon-name-part><tp:taxon-name-part taxon-name-part-type="species" reg="niciensis">niciensis</tp:taxon-name-part></tp:taxon-name></italic> stat. nov. (25% vs. 61.95%) and lower than <italic><tp:taxon-name><tp:taxon-name-part taxon-name-part-type="genus" reg="Euscorpius">E.</tp:taxon-name-part><tp:taxon-name-part taxon-name-part-type="species" reg="stefaniae">stefaniae</tp:taxon-name-part></tp:taxon-name></italic> sp. nov. (81.67%). As for the <abbrev xmlns:xlink="http://www.w3.org/1999/xlink" xlink:title="pectinal teeth number" id="ABBRID0ELEDI" xlink:type="simple">Dp</abbrev> in males, <italic><tp:taxon-name><tp:taxon-name-part taxon-name-part-type="genus" reg="Euscorpius">E.</tp:taxon-name-part><tp:taxon-name-part taxon-name-part-type="species" reg="trejaensis">trejaensis</tp:taxon-name-part></tp:taxon-name></italic> sp. nov. has the lowest average, the highest percentage of <abbrev xmlns:xlink="http://www.w3.org/1999/xlink" xlink:title="pectinal teeth number" id="ABBRID0E1EDI" xlink:type="simple">Dp</abbrev> = 8 and the lowest percentage of <abbrev xmlns:xlink="http://www.w3.org/1999/xlink" xlink:title="pectinal teeth number" id="ABBRID0E5EDI" xlink:type="simple">Dp</abbrev> = 9. These values are very different from those of <italic><tp:taxon-name><tp:taxon-name-part taxon-name-part-type="genus" reg="Euscorpius">E.</tp:taxon-name-part><tp:taxon-name-part taxon-name-part-type="species" reg="niciensis">niciensis</tp:taxon-name-part></tp:taxon-name></italic> stat. nov. and <italic><tp:taxon-name><tp:taxon-name-part taxon-name-part-type="genus" reg="Euscorpius">E.</tp:taxon-name-part><tp:taxon-name-part taxon-name-part-type="species" reg="stefaniae">stefaniae</tp:taxon-name-part></tp:taxon-name></italic> sp. nov., and more similar to those of <italic><tp:taxon-name><tp:taxon-name-part taxon-name-part-type="genus" reg="Euscorpius">E.</tp:taxon-name-part><tp:taxon-name-part taxon-name-part-type="species" reg="concinnus">concinnus</tp:taxon-name-part></tp:taxon-name></italic> and <italic><tp:taxon-name><tp:taxon-name-part taxon-name-part-type="genus" reg="Euscorpius">E.</tp:taxon-name-part><tp:taxon-name-part taxon-name-part-type="species" reg="trejaensis">trejaensis</tp:taxon-name-part></tp:taxon-name></italic> sp. nov. The <abbrev xmlns:xlink="http://www.w3.org/1999/xlink" xlink:title="pectinal teeth number" id="ABBRID0EOGDI" xlink:type="simple">Dp</abbrev> in females also reflects the same trend, albeit to a lesser extent. In fact, <italic><tp:taxon-name><tp:taxon-name-part taxon-name-part-type="genus" reg="Euscorpius">E.</tp:taxon-name-part><tp:taxon-name-part taxon-name-part-type="species" reg="trejaensis">trejaensis</tp:taxon-name-part></tp:taxon-name></italic> sp. nov. has the lowest average and the highest percentage of <abbrev xmlns:xlink="http://www.w3.org/1999/xlink" xlink:title="pectinal teeth number" id="ABBRID0E4GDI" xlink:type="simple">Dp</abbrev> = 7 and 6, and the lowest percentage of <abbrev xmlns:xlink="http://www.w3.org/1999/xlink" xlink:title="pectinal teeth number" id="ABBRID0EBHDI" xlink:type="simple">Dp</abbrev> = 8.</p><p>The distribution of <italic><tp:taxon-name><tp:taxon-name-part taxon-name-part-type="genus" reg="Euscorpius">Euscorpius</tp:taxon-name-part><tp:taxon-name-part taxon-name-part-type="species" reg="trejaensis">trejaensis</tp:taxon-name-part></tp:taxon-name></italic> sp. nov. affects the central-north western part of Lazio, on the right side of the Tiber River. However, it must be ascertained whether its diffusion continues northward into Tuscany and Umbria. <italic><tp:taxon-name><tp:taxon-name-part taxon-name-part-type="genus" reg="Euscorpius">Euscorpius.</tp:taxon-name-part><tp:taxon-name-part taxon-name-part-type="species" reg="trejaensis">trejaensis</tp:taxon-name-part></tp:taxon-name></italic> sp. nov. was found from 100 m a.s.l. on the Tolfa Mountains to 700 m a.s.l. on Mount Venere. This lower altitude is probably caused by the fact that this area of Lazio has no particularly high mountain formations, but mostly hills and low mountains. <italic><tp:taxon-name><tp:taxon-name-part taxon-name-part-type="genus" reg="Euscorpius">Euscorpius</tp:taxon-name-part><tp:taxon-name-part taxon-name-part-type="species" reg="trejaensis">trejaensis</tp:taxon-name-part></tp:taxon-name></italic> sp. nov. has always been found in natural areas, mostly in mesophilic forests, often with nearby streams, or in any case in very humid microhabitats. It showed mostly corticolous but also lapidicolous tendencies, having been found especially under the bark or cracks of fallen and rotting branches and trunks, or very damp, but also under stones, especially where there were few or no adequate branches. <italic><tp:taxon-name><tp:taxon-name-part taxon-name-part-type="genus" reg="Euscorpius">Euscorpius</tp:taxon-name-part><tp:taxon-name-part taxon-name-part-type="species" reg="trejaensis">trejaensis</tp:taxon-name-part></tp:taxon-name></italic> sp. nov. was found a few centimetres from <italic><tp:taxon-name><tp:taxon-name-part taxon-name-part-type="genus" reg="Euscorpius">E.</tp:taxon-name-part><tp:taxon-name-part taxon-name-part-type="species" reg="italicus">italicus</tp:taxon-name-part></tp:taxon-name></italic> once in the type locality; however, despite having examined the areas several times over the years, <italic><tp:taxon-name><tp:taxon-name-part taxon-name-part-type="genus" reg="Euscorpius">E.</tp:taxon-name-part><tp:taxon-name-part taxon-name-part-type="species" reg="italicus">italicus</tp:taxon-name-part></tp:taxon-name></italic> has no longer been found. Probably the latter prefer rural and less humid areas, unlike <italic><tp:taxon-name><tp:taxon-name-part taxon-name-part-type="genus" reg="Euscorpius">E.</tp:taxon-name-part><tp:taxon-name-part taxon-name-part-type="species" reg="trejaensis">trejaensis</tp:taxon-name-part></tp:taxon-name></italic> sp. nov., so their meeting is infrequent.</p><p><italic><tp:taxon-name><tp:taxon-name-part taxon-name-part-type="genus" reg="Euscorpius">Euscorpius</tp:taxon-name-part><tp:taxon-name-part taxon-name-part-type="species" reg="trejaensis">trejaensis</tp:taxon-name-part></tp:taxon-name></italic> sp. nov., like most species of <italic><tp:taxon-name><tp:taxon-name-part taxon-name-part-type="genus" reg="Euscorpius">Euscorpius</tp:taxon-name-part></tp:taxon-name></italic>, mate in spring and summer. The male grabs the female’s chelae and is in a constant state of alert and distrust (Fig. <xref ref-type="fig" rid="F24">24</xref>); the male stings the female between claw and patella of the pedipalp (Figs <xref ref-type="fig" rid="F25">25</xref>, <xref ref-type="fig" rid="F26">26</xref>), after which the female become calmer and cooperative. Thus begins a push and pull similar to a dance, but without the typical kiss of the scorpion (i.e., holding with chelicerae) observed in other species of scorpions (such as those belonging to the genus <italic><tp:taxon-name><tp:taxon-name-part taxon-name-part-type="genus" reg="Heterometrus">Heterometrus</tp:taxon-name-part></tp:taxon-name></italic> Ehrenberg, 1828), until the male finds a suitable surface to place the spermatophore and pulls the female until she goes over it, and the spermatophore fits into the genital operculum of female. Births usually take place in the summer of the following year, mostly in the months of July and August.</p></tp:treatment-sec><tp:treatment-sec><!--Section generated to contain objects referenced in tp:taxon-treatment.--><table-wrap id="T2" position="float" orientation="portrait"><label>Table 2.</label><caption><p>Measurements (mm) of <italic><tp:taxon-name><tp:taxon-name-part taxon-name-part-type="genus" reg="Euscorpius">Euscorpius</tp:taxon-name-part><tp:taxon-name-part taxon-name-part-type="species" reg="stefaniae">stefaniae</tp:taxon-name-part></tp:taxon-name></italic> sp. nov. and <italic><tp:taxon-name><tp:taxon-name-part taxon-name-part-type="genus" reg="Euscorpius">E.</tp:taxon-name-part><tp:taxon-name-part taxon-name-part-type="species" reg="trejaensis">trejaensis</tp:taxon-name-part></tp:taxon-name></italic> sp. nov.</p></caption><table id="TID0E2GAI" rules="all"><tbody><tr><th rowspan="2" colspan="2"/><th rowspan="1" colspan="2"><italic><tp:taxon-name><tp:taxon-name-part taxon-name-part-type="genus" reg="Euscorpius">E.</tp:taxon-name-part><tp:taxon-name-part taxon-name-part-type="species" reg="stefaniae">stefaniae</tp:taxon-name-part></tp:taxon-name></italic> sp. nov.</th><th rowspan="1" colspan="2"><italic><tp:taxon-name><tp:taxon-name-part taxon-name-part-type="genus" reg="Euscorpius">E.</tp:taxon-name-part><tp:taxon-name-part taxon-name-part-type="species" reg="trejaensis">trejaensis</tp:taxon-name-part></tp:taxon-name></italic> sp. nov.</th></tr><tr><th rowspan="1" colspan="1">Holotype ♂</th><th rowspan="1" colspan="1">Paratype ♀</th><th rowspan="1" colspan="1">Holotype ♂</th><th rowspan="1" colspan="1">Paratype ♀</th></tr><tr><td rowspan="1" colspan="1">
                      <bold>Total</bold>
                    </td><td rowspan="1" colspan="1">
                      <bold>Length</bold>
                    </td><td rowspan="1" colspan="1">26.55</td><td rowspan="1" colspan="1">29.90</td><td rowspan="1" colspan="1">24.71</td><td rowspan="1" colspan="1">28.17</td></tr><tr><td rowspan="2" colspan="1">
                      <bold>Carapace</bold>
                    </td><td rowspan="1" colspan="1">
                      <bold>Length</bold>
                    </td><td rowspan="1" colspan="1">4.02</td><td rowspan="1" colspan="1">4.68</td><td rowspan="1" colspan="1">3.66</td><td rowspan="1" colspan="1">4.08</td></tr><tr><td rowspan="1" colspan="1">
                      <bold>Post. width</bold>
                    </td><td rowspan="1" colspan="1">4.32</td><td rowspan="1" colspan="1">4.92</td><td rowspan="1" colspan="1">3.80</td><td rowspan="1" colspan="1">4.44</td></tr><tr><td rowspan="1" colspan="1">
                      <bold>Metasoma</bold>
                    </td><td rowspan="1" colspan="1">
                      <bold>Length</bold>
                    </td><td rowspan="1" colspan="1">10.59</td><td rowspan="1" colspan="1">11.24</td><td rowspan="1" colspan="1">9.75</td><td rowspan="1" colspan="1">10.35</td></tr><tr><td rowspan="2" colspan="1">
                      <bold>Segment I</bold>
                    </td><td rowspan="1" colspan="1">
                      <bold>Length</bold>
                    </td><td rowspan="1" colspan="1">1.38</td><td rowspan="1" colspan="1">1.49</td><td rowspan="1" colspan="1">1.30</td><td rowspan="1" colspan="1">1.32</td></tr><tr><td rowspan="1" colspan="1">
                      <bold>Width</bold>
                    </td><td rowspan="1" colspan="1">1.62</td><td rowspan="1" colspan="1">1.85</td><td rowspan="1" colspan="1">1.40</td><td rowspan="1" colspan="1">1.57</td></tr><tr><td rowspan="2" colspan="1">
                      <bold>Segment II</bold>
                    </td><td rowspan="1" colspan="1">
                      <bold>Length</bold>
                    </td><td rowspan="1" colspan="1">1.59</td><td rowspan="1" colspan="1">1.74</td><td rowspan="1" colspan="1">1.40</td><td rowspan="1" colspan="1">1.59</td></tr><tr><td rowspan="1" colspan="1">
                      <bold>Width</bold>
                    </td><td rowspan="1" colspan="1">1.48</td><td rowspan="1" colspan="1">1.62</td><td rowspan="1" colspan="1">1.30</td><td rowspan="1" colspan="1">1.42</td></tr><tr><td rowspan="2" colspan="1">
                      <bold>Segment III</bold>
                    </td><td rowspan="1" colspan="1">
                      <bold>Length</bold>
                    </td><td rowspan="1" colspan="1">1.80</td><td rowspan="1" colspan="1">1.92</td><td rowspan="1" colspan="1">1.70</td><td rowspan="1" colspan="1">1.80</td></tr><tr><td rowspan="1" colspan="1">
                      <bold>Width</bold>
                    </td><td rowspan="1" colspan="1">1.44</td><td rowspan="1" colspan="1">1.50</td><td rowspan="1" colspan="1">1.23</td><td rowspan="1" colspan="1">1.36</td></tr><tr><td rowspan="2" colspan="1">
                      <bold>Segment IV</bold>
                    </td><td rowspan="1" colspan="1">
                      <bold>Length</bold>
                    </td><td rowspan="1" colspan="1">2.16</td><td rowspan="1" colspan="1">2.28</td><td rowspan="1" colspan="1">2.05</td><td rowspan="1" colspan="1">2.16</td></tr><tr><td rowspan="1" colspan="1">
                      <bold>Width</bold>
                    </td><td rowspan="1" colspan="1">1.38</td><td rowspan="1" colspan="1">1.44</td><td rowspan="1" colspan="1">1.20</td><td rowspan="1" colspan="1">1.26</td></tr><tr><td rowspan="2" colspan="1">
                      <bold>Segment V</bold>
                    </td><td rowspan="1" colspan="1">
                      <bold>Length</bold>
                    </td><td rowspan="1" colspan="1">3.66</td><td rowspan="1" colspan="1">3.81</td><td rowspan="1" colspan="1">3.30</td><td rowspan="1" colspan="1">3.48</td></tr><tr><td rowspan="1" colspan="1">
                      <bold>Width</bold>
                    </td><td rowspan="1" colspan="1">1.38</td><td rowspan="1" colspan="1">1.44</td><td rowspan="1" colspan="1">1.22</td><td rowspan="1" colspan="1">1.26</td></tr><tr><td rowspan="1" colspan="1">
                      <bold>Telson</bold>
                    </td><td rowspan="1" colspan="1">
                      <bold>Length</bold>
                    </td><td rowspan="1" colspan="1">4.08</td><td rowspan="1" colspan="1">3.90</td><td rowspan="1" colspan="1">3.80</td><td rowspan="1" colspan="1">3.30</td></tr><tr><td rowspan="3" colspan="1">
                      <bold>Vesicle</bold>
                    </td><td rowspan="1" colspan="1">
                      <bold>Length</bold>
                    </td><td rowspan="1" colspan="1">2.88</td><td rowspan="1" colspan="1">2.58</td><td rowspan="1" colspan="1">2.80</td><td rowspan="1" colspan="1">2.28</td></tr><tr><td rowspan="1" colspan="1">
                      <bold>Width</bold>
                    </td><td rowspan="1" colspan="1">1.56</td><td rowspan="1" colspan="1">1.49</td><td rowspan="1" colspan="1">1.50</td><td rowspan="1" colspan="1">1.29</td></tr><tr><td rowspan="1" colspan="1">
                      <bold>Height</bold>
                    </td><td rowspan="1" colspan="1">1.63</td><td rowspan="1" colspan="1">1.32</td><td rowspan="1" colspan="1">1.50</td><td rowspan="1" colspan="1">1.13</td></tr><tr><td rowspan="1" colspan="1">
                      <bold>Aculeus</bold>
                    </td><td rowspan="1" colspan="1">
                      <bold>Length</bold>
                    </td><td rowspan="1" colspan="1">1.20</td><td rowspan="1" colspan="1">1.32</td><td rowspan="1" colspan="1">1.00</td><td rowspan="1" colspan="1">1.02</td></tr><tr><td rowspan="2" colspan="1">
                      <bold>Femur</bold>
                    </td><td rowspan="1" colspan="1">
                      <bold>Length</bold>
                    </td><td rowspan="1" colspan="1">3.30</td><td rowspan="1" colspan="1">3.78</td><td rowspan="1" colspan="1">3.00</td><td rowspan="1" colspan="1">3.30</td></tr><tr><td rowspan="1" colspan="1">
                      <bold>Width</bold>
                    </td><td rowspan="1" colspan="1">1.32</td><td rowspan="1" colspan="1">1.56</td><td rowspan="1" colspan="1">1.16</td><td rowspan="1" colspan="1">1.35</td></tr><tr><td rowspan="2" colspan="1">
                      <bold>Patella</bold>
                    </td><td rowspan="1" colspan="1">
                      <bold>Length</bold>
                    </td><td rowspan="1" colspan="1">3.38</td><td rowspan="1" colspan="1">3.90</td><td rowspan="1" colspan="1">3.18</td><td rowspan="1" colspan="1">3.49</td></tr><tr><td rowspan="1" colspan="1">
                      <bold>Width</bold>
                    </td><td rowspan="1" colspan="1">1.38</td><td rowspan="1" colspan="1">1.74</td><td rowspan="1" colspan="1">1.40</td><td rowspan="1" colspan="1">1.50</td></tr><tr><td rowspan="2" colspan="1">
                      <bold>Chela</bold>
                    </td><td rowspan="1" colspan="1">
                      <bold>Length</bold>
                    </td><td rowspan="1" colspan="1">6.72</td><td rowspan="1" colspan="1">8.13</td><td rowspan="1" colspan="1">6.31</td><td rowspan="1" colspan="1">7.32</td></tr><tr><td rowspan="1" colspan="1">
                      <bold>Width–A</bold>
                    </td><td rowspan="1" colspan="1">2.58</td><td rowspan="1" colspan="1">3.03</td><td rowspan="1" colspan="1">2.50</td><td rowspan="1" colspan="1">2.70</td></tr><tr><td rowspan="1" colspan="1">
                      <bold>Movable finger</bold>
                    </td><td rowspan="1" colspan="1">
                      <bold>Length</bold>
                    </td><td rowspan="1" colspan="1">3.72</td><td rowspan="1" colspan="1">4.95</td><td rowspan="1" colspan="1">3.80</td><td rowspan="1" colspan="1">4.08</td></tr></tbody></table></table-wrap><table-wrap id="T3" position="float" orientation="portrait"><label>Table 3.</label><caption><p>Percentage of the number of the pectinal teeth found in the examined specimens. Abbreviations: <italic>conc. = <tp:taxon-name><tp:taxon-name-part taxon-name-part-type="genus" reg="Euscorpius">E.</tp:taxon-name-part><tp:taxon-name-part taxon-name-part-type="species" reg="concinnus">concinnus</tp:taxon-name-part></tp:taxon-name></italic>; <italic>lati. = <tp:taxon-name><tp:taxon-name-part taxon-name-part-type="genus" reg="Euscorpius">E.</tp:taxon-name-part><tp:taxon-name-part taxon-name-part-type="species" reg="latinus">latinus</tp:taxon-name-part></tp:taxon-name></italic> sp. nov.; <italic>nici. = <tp:taxon-name><tp:taxon-name-part taxon-name-part-type="genus" reg="Euscorpius">E.</tp:taxon-name-part><tp:taxon-name-part taxon-name-part-type="species" reg="niciensis">niciensis</tp:taxon-name-part></tp:taxon-name></italic> stat. nov.; <italic>stef. = <tp:taxon-name><tp:taxon-name-part taxon-name-part-type="genus" reg="Euscorpius">E.</tp:taxon-name-part><tp:taxon-name-part taxon-name-part-type="species" reg="stefaniae">stefaniae</tp:taxon-name-part></tp:taxon-name></italic> sp. nov.; <italic>trej. = <tp:taxon-name><tp:taxon-name-part taxon-name-part-type="genus" reg="Euscorpius">E.</tp:taxon-name-part><tp:taxon-name-part taxon-name-part-type="species" reg="trejaensis">trejaensis</tp:taxon-name-part></tp:taxon-name></italic> sp. nov.</p></caption><table id="TID0EGGBI" rules="all"><tbody><tr><th rowspan="2" colspan="1"><abbrev xmlns:xlink="http://www.w3.org/1999/xlink" xlink:title="pectinal teeth number" id="ABBRID0E2OBG" xlink:type="simple">Dp</abbrev> count</th><th rowspan="1" colspan="5"><abbrev xmlns:xlink="http://www.w3.org/1999/xlink" xlink:title="pectinal teeth number" id="ABBRID0EDPBG" xlink:type="simple">Dp</abbrev> ♂ %</th><th rowspan="1" colspan="5"><abbrev xmlns:xlink="http://www.w3.org/1999/xlink" xlink:title="pectinal teeth number" id="ABBRID0ELPBG" xlink:type="simple">Dp</abbrev> ♀ %</th></tr><tr><th rowspan="1" colspan="1">
                      <italic>conc.</italic>
                    </th><th rowspan="1" colspan="1">
                      <italic>lati.</italic>
                    </th><th rowspan="1" colspan="1">
                      <italic>nici.</italic>
                    </th><th rowspan="1" colspan="1">
                      <italic>stef.</italic>
                    </th><th rowspan="1" colspan="1">
                      <italic>trej.</italic>
                    </th><th rowspan="1" colspan="1">
                      <italic>conc.</italic>
                    </th><th rowspan="1" colspan="1">
                      <italic>lati.</italic>
                    </th><th rowspan="1" colspan="1">
                      <italic>nici.</italic>
                    </th><th rowspan="1" colspan="1">
                      <italic>stef.</italic>
                    </th><th rowspan="1" colspan="1">
                      <italic>trej.</italic>
                    </th></tr><tr><td rowspan="1" colspan="1">
                      <bold>6</bold>
                    </td><td rowspan="1" colspan="1">–</td><td rowspan="1" colspan="1">–</td><td rowspan="1" colspan="1">–</td><td rowspan="1" colspan="1">–</td><td rowspan="1" colspan="1">–</td><td rowspan="1" colspan="1">10.17</td><td rowspan="1" colspan="1">17.91</td><td rowspan="1" colspan="1">4.17</td><td rowspan="1" colspan="1">-</td><td rowspan="1" colspan="1">21.17</td></tr><tr><td rowspan="1" colspan="1">
                      <bold>7</bold>
                    </td><td rowspan="1" colspan="1">5.36</td><td rowspan="1" colspan="1">6.90</td><td rowspan="1" colspan="1">1.28</td><td rowspan="1" colspan="1">–</td><td rowspan="1" colspan="1">8.14</td><td rowspan="1" colspan="1">69.49</td><td rowspan="1" colspan="1">65.67</td><td rowspan="1" colspan="1">61.46</td><td rowspan="1" colspan="1">75</td><td rowspan="1" colspan="1">71.53</td></tr><tr><td rowspan="1" colspan="1">
                      <bold>8</bold>
                    </td><td rowspan="1" colspan="1">69.64</td><td rowspan="1" colspan="1">77.59</td><td rowspan="1" colspan="1">32.05</td><td rowspan="1" colspan="1">–</td><td rowspan="1" colspan="1">80.23</td><td rowspan="1" colspan="1">20.34</td><td rowspan="1" colspan="1">14.92</td><td rowspan="1" colspan="1">33.33</td><td rowspan="1" colspan="1">25</td><td rowspan="1" colspan="1">6.57</td></tr><tr><td rowspan="1" colspan="1">
                      <bold>9</bold>
                    </td><td rowspan="1" colspan="1">19.64</td><td rowspan="1" colspan="1">17.24</td><td rowspan="1" colspan="1">60.26</td><td rowspan="1" colspan="1">92.86</td><td rowspan="1" colspan="1">10.46</td><td rowspan="1" colspan="1">–</td><td rowspan="1" colspan="1">–</td><td rowspan="1" colspan="1">1.04</td><td rowspan="1" colspan="1">–</td><td rowspan="1" colspan="1">0.73</td></tr><tr><td rowspan="1" colspan="1">
                      <bold>10</bold>
                    </td><td rowspan="1" colspan="1">5.36</td><td rowspan="1" colspan="1">-</td><td rowspan="1" colspan="1">2.56</td><td rowspan="1" colspan="1">7.14</td><td rowspan="1" colspan="1">1.16</td><td rowspan="1" colspan="1">–</td><td rowspan="1" colspan="1">–</td><td rowspan="1" colspan="1">–</td><td rowspan="1" colspan="1">–</td><td rowspan="1" colspan="1">–</td></tr><tr><td rowspan="1" colspan="1">
                      <bold>Average</bold>
                    </td><td rowspan="1" colspan="1">
                      <bold>8.25</bold>
                    </td><td rowspan="1" colspan="1">
                      <bold>8.10</bold>
                    </td><td rowspan="1" colspan="1">
                      <bold>8.72</bold>
                    </td><td rowspan="1" colspan="1">
                      <bold>9.07</bold>
                    </td><td rowspan="1" colspan="1">
                      <bold>8.05</bold>
                    </td><td rowspan="1" colspan="1">
                      <bold>7.10</bold>
                    </td><td rowspan="1" colspan="1">
                      <bold>6.94</bold>
                    </td><td rowspan="1" colspan="1">
                      <bold>7.31</bold>
                    </td><td rowspan="1" colspan="1">
                      <bold>7.25</bold>
                    </td><td rowspan="1" colspan="1">
                      <bold>6.87</bold>
                    </td></tr></tbody></table></table-wrap><table-wrap id="T4" position="float" orientation="portrait"><label>Table 4.</label><caption><p>Percentage of the number of the trichobothrial series <abbrev xmlns:xlink="http://www.w3.org/1999/xlink" xlink:title="trichobothria on the pedipalp patella ventral surface" id="ABBRID0ET3BG" xlink:type="simple">Pv</abbrev> and <abbrev xmlns:xlink="http://www.w3.org/1999/xlink" xlink:title="trichobothria on pedipalp patella external surface" id="ABBRID0EX3BG" xlink:type="simple">Pe</abbrev>-et found in the examined specimens. Abbreviations: T count = number of the trichobothria; <italic>conc. = <tp:taxon-name><tp:taxon-name-part taxon-name-part-type="genus" reg="Euscorpius">E.</tp:taxon-name-part><tp:taxon-name-part taxon-name-part-type="species" reg="concinnus">concinnus</tp:taxon-name-part></tp:taxon-name></italic>; <italic>lati. = <tp:taxon-name><tp:taxon-name-part taxon-name-part-type="genus" reg="Euscorpius">E.</tp:taxon-name-part><tp:taxon-name-part taxon-name-part-type="species" reg="latinus">latinus</tp:taxon-name-part></tp:taxon-name></italic> sp. nov.; <italic>nici. = <tp:taxon-name><tp:taxon-name-part taxon-name-part-type="genus" reg="Euscorpius">E.</tp:taxon-name-part><tp:taxon-name-part taxon-name-part-type="species" reg="niciensis">niciensis</tp:taxon-name-part></tp:taxon-name></italic> stat. nov.; <italic>stef. = <tp:taxon-name><tp:taxon-name-part taxon-name-part-type="genus" reg="Euscorpius">E.</tp:taxon-name-part><tp:taxon-name-part taxon-name-part-type="species" reg="stefaniae">stefaniae</tp:taxon-name-part></tp:taxon-name></italic> sp. nov.; <italic>trej. = <tp:taxon-name><tp:taxon-name-part taxon-name-part-type="genus" reg="Euscorpius">E.</tp:taxon-name-part><tp:taxon-name-part taxon-name-part-type="species" reg="trejaensis">trejaensis</tp:taxon-name-part></tp:taxon-name></italic> sp. nov.</p></caption><table id="TID0EFUBI" rules="all"><tbody><tr><th rowspan="2" colspan="1">T count</th><th rowspan="1" colspan="5"><abbrev xmlns:xlink="http://www.w3.org/1999/xlink" xlink:title="trichobothria on the pedipalp patella ventral surface" id="ABBRID0ED6BG" xlink:type="simple">Pv</abbrev> %</th><th rowspan="1" colspan="5"><abbrev xmlns:xlink="http://www.w3.org/1999/xlink" xlink:title="trichobothria on pedipalp patella external surface" id="ABBRID0EL6BG" xlink:type="simple">Pe</abbrev>–et %</th></tr><tr><th rowspan="1" colspan="1">
                      <italic>conc.</italic>
                    </th><th rowspan="1" colspan="1">
                      <italic>lati.</italic>
                    </th><th rowspan="1" colspan="1">
                      <italic>nici.</italic>
                    </th><th rowspan="1" colspan="1">
                      <italic>stef.</italic>
                    </th><th rowspan="1" colspan="1">
                      <italic>trej.</italic>
                    </th><th rowspan="1" colspan="1">
                      <italic>conc.</italic>
                    </th><th rowspan="1" colspan="1">
                      <italic>lati.</italic>
                    </th><th rowspan="1" colspan="1">
                      <italic>nici.</italic>
                    </th><th rowspan="1" colspan="1">
                      <italic>stef.</italic>
                    </th><th rowspan="1" colspan="1">
                      <italic>trej.</italic>
                    </th></tr><tr><td rowspan="1" colspan="1">
                      <bold>5</bold>
                    </td><td rowspan="1" colspan="1">–</td><td rowspan="1" colspan="1">–</td><td rowspan="1" colspan="1">–</td><td rowspan="1" colspan="1">–</td><td rowspan="1" colspan="1">–</td><td rowspan="1" colspan="1">5.93</td><td rowspan="1" colspan="1">17.28</td><td rowspan="1" colspan="1">6.67</td><td rowspan="1" colspan="1">10.00</td><td rowspan="1" colspan="1">10.69</td></tr><tr><td rowspan="1" colspan="1">
                      <bold>6</bold>
                    </td><td rowspan="1" colspan="1">–</td><td rowspan="1" colspan="1">–</td><td rowspan="1" colspan="1">–</td><td rowspan="1" colspan="1">–</td><td rowspan="1" colspan="1">2.65</td><td rowspan="1" colspan="1">83.90</td><td rowspan="1" colspan="1">79.01</td><td rowspan="1" colspan="1">81.67</td><td rowspan="1" colspan="1">83.33</td><td rowspan="1" colspan="1">83.02</td></tr><tr><td rowspan="1" colspan="1">
                      <bold>7</bold>
                    </td><td rowspan="1" colspan="1">7.63</td><td rowspan="1" colspan="1">39.68</td><td rowspan="1" colspan="1">2.78</td><td rowspan="1" colspan="1">13.33</td><td rowspan="1" colspan="1">34.07</td><td rowspan="1" colspan="1">9.32</td><td rowspan="1" colspan="1">1.23</td><td rowspan="1" colspan="1">11.67</td><td rowspan="1" colspan="1">5.00</td><td rowspan="1" colspan="1">4.40</td></tr><tr><td rowspan="1" colspan="1">
                      <bold>8</bold>
                    </td><td rowspan="1" colspan="1">65.25</td><td rowspan="1" colspan="1">60.32</td><td rowspan="1" colspan="1">25.00</td><td rowspan="1" colspan="1">81.67</td><td rowspan="1" colspan="1">61.95</td><td rowspan="1" colspan="1">–</td><td rowspan="1" colspan="1">–</td><td rowspan="1" colspan="1">–</td><td rowspan="1" colspan="1">–</td><td rowspan="1" colspan="1">–</td></tr><tr><td rowspan="1" colspan="1">
                      <bold>9</bold>
                    </td><td rowspan="1" colspan="1">27.12</td><td rowspan="1" colspan="1">–</td><td rowspan="1" colspan="1">68.89</td><td rowspan="1" colspan="1">3.33</td><td rowspan="1" colspan="1">1.33</td><td rowspan="1" colspan="1">–</td><td rowspan="1" colspan="1">–</td><td rowspan="1" colspan="1">–</td><td rowspan="1" colspan="1">–</td><td rowspan="1" colspan="1">–</td></tr><tr><td rowspan="1" colspan="1">
                      <bold>10</bold>
                    </td><td rowspan="1" colspan="1">–</td><td rowspan="1" colspan="1">–</td><td rowspan="1" colspan="1">3.33</td><td rowspan="1" colspan="1">–</td><td rowspan="1" colspan="1">–</td><td rowspan="1" colspan="1">–</td><td rowspan="1" colspan="1">–</td><td rowspan="1" colspan="1">–</td><td rowspan="1" colspan="1">–</td><td rowspan="1" colspan="1">–</td></tr><tr><td rowspan="1" colspan="1">
                      <bold>Average</bold>
                    </td><td rowspan="1" colspan="1">
                      <bold>8.19</bold>
                    </td><td rowspan="1" colspan="1">
                      <bold>7.60</bold>
                    </td><td rowspan="1" colspan="1">
                      <bold>8.73</bold>
                    </td><td rowspan="1" colspan="1">
                      <bold>7.90</bold>
                    </td><td rowspan="1" colspan="1">
                      <bold>7.62</bold>
                    </td><td rowspan="1" colspan="1">
                      <bold>6.03</bold>
                    </td><td rowspan="1" colspan="1">
                      <bold>5.79</bold>
                    </td><td rowspan="1" colspan="1">
                      <bold>6.05</bold>
                    </td><td rowspan="1" colspan="1">
                      <bold>5.95</bold>
                    </td><td rowspan="1" colspan="1">
                      <bold>5.90</bold>
                    </td></tr></tbody></table></table-wrap><fig id="F32" position="float" orientation="portrait"><object-id xmlns:xlink="http://www.w3.org/1999/xlink" content-type="doi" xlink:type="simple">10.3897/zookeys.1100.78979.figure32</object-id><object-id xmlns:xlink="http://www.w3.org/1999/xlink" content-type="arpha" xlink:type="simple">1EB6294B-4502-5947-BE06-C023DE74A6AE</object-id><label>Figure 32.</label><caption><p>Maps of the known geographic ranges of the species treated herein.</p></caption><graphic xmlns:xlink="http://www.w3.org/1999/xlink" xlink:href="zookeys-1100-117_article-78979__-g032.jpg" position="float" orientation="portrait" xlink:type="simple" id="oo_684459.jpg"><uri content-type="original_file" xlink:type="simple">https://binary.pensoft.net/fig/684459</uri></graphic></fig></tp:treatment-sec></tp:taxon-treatment>
