# Supplementary material for: ﻿Reconsideration of some populations of Euscorpiusconcinnus complex (Scorpiones, Euscorpiidae)
Source: Zookeys. 2022 May 16;1100:117–64. doi: 10.3897/zookeys.1100.78979 (PMC9848939; doi:10.3897/zookeys.1100.78979)
Supplement: XML Treatment for Euscorpius niciensis [file zookeys.1100.78979-treatment5.xml]

<!DOCTYPE tp:taxon-treatment
  PUBLIC "-//TaxonX//DTD Taxonomic Treatment Publishing DTD v0 20100105//EN" "tax-treatment-NSO.dtd">
<tp:taxon-treatment xmlns:tp="http://www.plazi.org/taxpub"><tp:treatment-meta><kwd-group><label>Taxon classification</label><kwd>
                <named-content content-type="kingdom">Animalia</named-content>
              </kwd><kwd>
                <named-content content-type="order">Scorpiones</named-content>
              </kwd><kwd>
                <named-content content-type="family">Euscorpiidae</named-content>
              </kwd></kwd-group><mixed-citation publication-type="journal"><person-group><name><surname>Tropea</surname><given-names>Gioele</given-names></name><name><surname>Parmakelis</surname><given-names>Aristeidis</given-names></name></person-group><article-title>﻿Reconsideration of some populations of <italic><tp:taxon-name><tp:taxon-name-part taxon-name-part-type="genus" reg="Euscorpius">Euscorpius</tp:taxon-name-part><tp:taxon-name-part taxon-name-part-type="species" reg="concinnus">concinnus</tp:taxon-name-part></tp:taxon-name></italic> complex (<tp:taxon-name><tp:taxon-name-part taxon-name-part-type="order">Scorpiones</tp:taxon-name-part></tp:taxon-name>, <tp:taxon-name><tp:taxon-name-part taxon-name-part-type="family">Euscorpiidae</tp:taxon-name-part></tp:taxon-name>)</article-title><source>Zookeys</source><day>16</day><month>05</month><year>2022</year><volume>1100</volume><fpage>117</fpage><lpage>164</lpage><pub-id pub-id-type="doi">10.3897/zookeys.1100.78979</pub-id></mixed-citation></tp:treatment-meta><tp:nomenclature><label>﻿</label><tp:taxon-name>
              <object-id xmlns:xlink="http://www.w3.org/1999/xlink" content-type="arpha" xlink:type="simple">9F6CE18C-812B-5A39-B523-C39A1DD7A850</object-id>
              <tp:taxon-name-part taxon-name-part-type="genus" reg="Euscorpius">Euscorpius</tp:taxon-name-part>
              <tp:taxon-name-part taxon-name-part-type="species" reg="niciensis">niciensis</tp:taxon-name-part>
            </tp:taxon-name><tp:taxon-authority>(C.L. Koch, 1841)</tp:taxon-authority><tp:taxon-status xmlns:xlink="http://www.w3.org/1999/xlink" xlink:type="simple">stat. nov.</tp:taxon-status><xref ref-type="fig" rid="F28">Figs 28</xref><xref ref-type="fig" rid="F29">, 29</xref><xref ref-type="fig" rid="F30">, 30</xref><xref ref-type="table" rid="T1">, Table 1</xref><xref ref-type="table" rid="T3">, 3</xref><xref ref-type="table" rid="T4">, and 4</xref></tp:nomenclature><tp:treatment-sec sec-type="type material" id="SECID0EZMDI"><title>Type material.</title><p><bold><italic>Holotype</italic></bold>: by C.L. <xref ref-type="bibr" rid="B7">Koch (1841)</xref>, France, from the region/zone of Nice, is lost.</p><p><bold><italic>Neotype</italic></bold>: ♂, France, Col de Braus (Nizza), 22 August 1975, leg. A. Valle, (<abbrev xmlns:xlink="http://www.w3.org/1999/xlink" xlink:title="Museo Civico di Scienze Naturali E. Caffi" id="ABBRID0EPNDI" xlink:type="simple">MSNB</abbrev> 10234), here designated according to ICZN Article 75 as it is required for the purposes of clarifying the taxonomic status and type locality of a specific taxon.</p></tp:treatment-sec><tp:treatment-sec sec-type="Other examined specimens" id="SECID0ETNDI"><title>Other examined specimens.</title><p><bold>France</bold>: Same data as neotype but 4 ♂♂, 8 ♀♀ (<abbrev xmlns:xlink="http://www.w3.org/1999/xlink" xlink:title="Museo Civico di Scienze Naturali E. Caffi" id="ABBRID0E2NDI" xlink:type="simple">MSNB</abbrev> 10232, 10233, 1035, 10605–10613); Colle dei Signori (Alpi Liguri), 2100 m, 1 August 1966, leg. A. Vigna, 1 ♂, 1 ♀ (<abbrev xmlns:xlink="http://www.w3.org/1999/xlink" xlink:title="Museo Civico di Scienze Naturali E. Caffi" id="ABBRID0E6NDI" xlink:type="simple">MSNB</abbrev> 7375, 7376); Curbans (04), 20 August 2010, leg. E. Iorio, 1 ♂ (<abbrev xmlns:xlink="http://www.w3.org/1999/xlink" xlink:title="personal collection of Gioele Tropea" id="ABBRID0EDODI" xlink:type="simple">GTC</abbrev>); Entrevaux, 27 August 2018, leg. G. Ourliac, 2 ♂♂ (<abbrev xmlns:xlink="http://www.w3.org/1999/xlink" xlink:title="personal collection of Gioele Tropea" id="ABBRID0EHODI" xlink:type="simple">GTC</abbrev>); Gorges Daluis, 27 August 2018, leg. G. Ourliac, 3 ♂♂, 1 ♀♀ (<abbrev xmlns:xlink="http://www.w3.org/1999/xlink" xlink:title="personal collection of Gioele Tropea" id="ABBRID0ELODI" xlink:type="simple">GTC</abbrev>); Guillaumes, 25–27 August 2018, leg. G. Ourliac, 6 ♂♂, 2 ♀♀ (<abbrev xmlns:xlink="http://www.w3.org/1999/xlink" xlink:title="personal collection of Gioele Tropea" id="ABBRID0EPODI" xlink:type="simple">GTC</abbrev>); Guillaumes (06), 11 August 2018, leg. G. Ourliac, 1 ♂ (<abbrev xmlns:xlink="http://www.w3.org/1999/xlink" xlink:title="personal collection of Gioele Tropea" id="ABBRID0ETODI" xlink:type="simple">GTC</abbrev>); Meounes, Pes Montrieux, [Méounes-lès-Montrieux], 17 February 1973, leg. R. Bianchi et C. Fenaroli, 1 ♂ (<abbrev xmlns:xlink="http://www.w3.org/1999/xlink" xlink:title="Museo Civico di Scienze Naturali E. Caffi" id="ABBRID0EXODI" xlink:type="simple">MSNB</abbrev> 11354); Montrauraux (83), ZE1819, cheraie pierres, 19 May 2013, leg. E. Iorio, 1 ♀ (<abbrev xmlns:xlink="http://www.w3.org/1999/xlink" xlink:title="personal collection of Gioele Tropea" id="ABBRID0E2ODI" xlink:type="simple">GTC</abbrev>); prov. Reotier (05), ZE RTE P3, 27 July 2010, leg. E. Iorio, 1 ♀ (<abbrev xmlns:xlink="http://www.w3.org/1999/xlink" xlink:title="personal collection of Gioele Tropea" id="ABBRID0E6ODI" xlink:type="simple">GTC</abbrev>); St. Jeannet (6), 20 July 2018, 1 ♀ (<abbrev xmlns:xlink="http://www.w3.org/1999/xlink" xlink:title="personal collection of Gioele Tropea" id="ABBRID0EDPDI" xlink:type="simple">GTC</abbrev>); <bold>Italy</bold>: Alassio (SAVONA), Valle ovest della Solva, 19 July, 1958, A. Valle, 7 ♀♀ (<abbrev xmlns:xlink="http://www.w3.org/1999/xlink" xlink:title="Museo Civico di Scienze Naturali E. Caffi" id="ABBRID0EJPDI" xlink:type="simple">MSNB</abbrev> 832–835, 837–839); Andagna, Molini di Triora (IM), 30 May 1973, leg. R. Bianchi, 1 ♀ (<abbrev xmlns:xlink="http://www.w3.org/1999/xlink" xlink:title="Museo Civico di Scienze Naturali E. Caffi" id="ABBRID0ENPDI" xlink:type="simple">MSNB</abbrev> 9823); Bardineto (SV), 26 August 1967, leg. A. Vigna, 1 ♂ (<abbrev xmlns:xlink="http://www.w3.org/1999/xlink" xlink:title="Museo Civico di Scienze Naturali E. Caffi" id="ABBRID0ERPDI" xlink:type="simple">MSNB</abbrev> 7371); Castellaro (IM), 8 October 1969, leg. G.P. Rallo, 1 ♂ (<abbrev xmlns:xlink="http://www.w3.org/1999/xlink" xlink:title="Museo Civico di Scienze Naturali E. Caffi" id="ABBRID0EVPDI" xlink:type="simple">MSNB</abbrev> 8032); Castellaro (IM), 8 October 1969, leg. Rallo, 1 ♂ (<abbrev xmlns:xlink="http://www.w3.org/1999/xlink" xlink:title="Museo Civico di Scienze Naturali E. Caffi" id="ABBRID0EZPDI" xlink:type="simple">MSNB</abbrev> 8030); Celle Ligure (SV), 9 July 1956, leg. A Valle, 2 ♀♀ (<abbrev xmlns:xlink="http://www.w3.org/1999/xlink" xlink:title="Museo Civico di Scienze Naturali E. Caffi" id="ABBRID0E4PDI" xlink:type="simple">MSNB</abbrev> 14, 16); Cesio (IM), 29 May 1973, leg. R. Bianchi, 1 ♂, 7 ♀♀ (<abbrev xmlns:xlink="http://www.w3.org/1999/xlink" xlink:title="Museo Civico di Scienze Naturali E. Caffi" id="ABBRID0EBQDI" xlink:type="simple">MSNB</abbrev> 9802–9808, 9890); Chiusanico (IM), surroundings Di Torria, 7 March 1976, leg. M. Bologna, 1 ♂ (<abbrev xmlns:xlink="http://www.w3.org/1999/xlink" xlink:title="Museo Civico di Scienze Naturali E. Caffi" id="ABBRID0EFQDI" xlink:type="simple">MSNB</abbrev> 10589); Chiusanico (IM), leg. 07 March 1976, leg. M. Bologna, 1 ♀ (<abbrev xmlns:xlink="http://www.w3.org/1999/xlink" xlink:title="Museo Civico di Scienze Naturali E. Caffi" id="ABBRID0EJQDI" xlink:type="simple">MSNB</abbrev> 10588); Cosio d’Arroscia (IM), 27 June 1971, leg. R. Bianchi, 3 ♂♂, 5 ♀♀ (<abbrev xmlns:xlink="http://www.w3.org/1999/xlink" xlink:title="Museo Civico di Scienze Naturali E. Caffi" id="ABBRID0ENQDI" xlink:type="simple">MSNB</abbrev> 8633–8641); Molini di Triora (IM), 30 May 1973, leg. R. Bianchi, 2 ♂♂, 1 ♀ (<abbrev xmlns:xlink="http://www.w3.org/1999/xlink" xlink:title="Museo Civico di Scienze Naturali E. Caffi" id="ABBRID0ERQDI" xlink:type="simple">MSNB</abbrev> 9736, 9737, 9812); Monte Bardellini, (IM), 28 March 1970, leg. M. Bologna, 1 ♂, 1 ♀ (<abbrev xmlns:xlink="http://www.w3.org/1999/xlink" xlink:title="Museo Civico di Scienze Naturali E. Caffi" id="ABBRID0EVQDI" xlink:type="simple">MSNB</abbrev> 9996, 9997); Sanremo (IM), 9 October 1969, leg. G.P. Rallo, 2 ♂♂, 1 ♀ (<abbrev xmlns:xlink="http://www.w3.org/1999/xlink" xlink:title="Museo Civico di Scienze Naturali E. Caffi" id="ABBRID0EZQDI" xlink:type="simple">MSNB</abbrev> 8035–8037); Taggia (IM), 7 October 1969, leg. G.P. Rallo, 3 ♂♂, 1 ♀ (<abbrev xmlns:xlink="http://www.w3.org/1999/xlink" xlink:title="Museo Civico di Scienze Naturali E. Caffi" id="ABBRID0E4QDI" xlink:type="simple">MSNB</abbrev> 8026–8028, 8034); Taggia (IM), 30 March 1970, leg. G.P. Rallo, 2 ♂♂, 3 ♀♀ (<abbrev xmlns:xlink="http://www.w3.org/1999/xlink" xlink:title="Museo Civico di Scienze Naturali E. Caffi" id="ABBRID0EBRDI" xlink:type="simple">MSNB</abbrev> 8488–8492); Valdieri (CN), Andonno, 720 m, 26 August 1964, leg. A. Vigna, 1 ♀ (<abbrev xmlns:xlink="http://www.w3.org/1999/xlink" xlink:title="Museo Civico di Scienze Naturali E. Caffi" id="ABBRID0EFRDI" xlink:type="simple">MSNB</abbrev> 4600); Ormea (CN), Ponte di Nava, 27 June 1971, leg. R. Bianchi, 2 ♂♂, 3 ♀♀ (<abbrev xmlns:xlink="http://www.w3.org/1999/xlink" xlink:title="Museo Civico di Scienze Naturali E. Caffi" id="ABBRID0EJRDI" xlink:type="simple">MSNB</abbrev> 8642–8646).</p><fig id="F28" position="float" orientation="portrait"><object-id xmlns:xlink="http://www.w3.org/1999/xlink" content-type="doi" xlink:type="simple">10.3897/zookeys.1100.78979.figure28</object-id><object-id xmlns:xlink="http://www.w3.org/1999/xlink" content-type="arpha" xlink:type="simple">C573CD24-D86C-5CF5-ABBA-0B1EEF1949F4</object-id><label>Figure 28.</label><caption><p>Dorsal and ventral view of <italic><tp:taxon-name><tp:taxon-name-part taxon-name-part-type="genus" reg="Euscorpius">Euscorpius</tp:taxon-name-part><tp:taxon-name-part taxon-name-part-type="species" reg="niciensis">niciensis</tp:taxon-name-part></tp:taxon-name></italic> stat. nov. male neotype. Scale bar: 5.00 mm.</p></caption><graphic xmlns:xlink="http://www.w3.org/1999/xlink" xlink:href="zookeys-1100-117_article-78979__-g028.jpg" position="float" orientation="portrait" xlink:type="simple" id="oo_684455.jpg"><uri content-type="original_file" xlink:type="simple">https://binary.pensoft.net/fig/684455</uri></graphic></fig></tp:treatment-sec><tp:treatment-sec sec-type="Geographic range" id="SECID0EFSDI"><title>Geographic range.</title><p>France and Italy (Fig. <xref ref-type="fig" rid="F32">32</xref>).</p></tp:treatment-sec><tp:treatment-sec sec-type="diagnosis" id="SECID0EPSDI"><title>Diagnosis.</title><p>Medium <italic><tp:taxon-name><tp:taxon-name-part taxon-name-part-type="genus" reg="Euscorpius">Euscorpius</tp:taxon-name-part></tp:taxon-name></italic> species, total length 27–45 mm. Colour in adults usually brown to dark brown with darker brownish red pedipalps, and legs, chelicerae, and telson yellow or yellowish, but with sometimes legs and especially the telson brownish, with marbling especially on chelicerae, carapace, mesosoma, and metasoma. The number of trichobothria on the pedipalp manus ventral surface is four (<italic>V</italic><sub>1–3</sub> + <italic>Et</italic><sub>1</sub>). Trichobothria est and dsb on fixed finger are respectively located distally and proximally to the notch of the fixed finger, although they can sometimes be only slightly distal or proximal. The number of trichobothria on the pedipalp patella ventral surface is usually nine and eight (mostly nine). The number of trichobothria on pedipalp patella external surface is usually: eb = 4, eb<sub>a</sub> = 4, esb = 2, em = 4, est = 4, et = 6. The pectinal teeth number in males is usually nine and eight (nine in 60.26% and eight in 32.05%) and in females seven and eight (seven in 61.46% and eight in 33.33%). Dorsal patellar spur well developed. Femur approximately as long as patella but usually is slightly shorter. Carapace approximately as long as wide, but it usually is slightly wider than long. Carinae V<sub>1</sub> follows an external direction to the trichobothria Et<sub>1</sub>, without forming a Y-shape. Spinules on legs ending with a Y-shape. Ventrolateral and ventromedian carina on metasomal segment V well formed by small serrulated granules.</p><fig id="F29" position="float" orientation="portrait"><object-id xmlns:xlink="http://www.w3.org/1999/xlink" content-type="doi" xlink:type="simple">10.3897/zookeys.1100.78979.figure29</object-id><object-id xmlns:xlink="http://www.w3.org/1999/xlink" content-type="arpha" xlink:type="simple">1B945A2E-A382-555E-BDEE-EF7CCFE0BEA8</object-id><label>Figure 29.</label><caption><p>Dorsal and ventral view of <italic><tp:taxon-name><tp:taxon-name-part taxon-name-part-type="genus" reg="Euscorpius">Euscorpius</tp:taxon-name-part><tp:taxon-name-part taxon-name-part-type="species" reg="niciensis">niciensis</tp:taxon-name-part></tp:taxon-name></italic> stat. nov. female topotype. Scale bar: 5.00 mm.</p></caption><graphic xmlns:xlink="http://www.w3.org/1999/xlink" xlink:href="zookeys-1100-117_article-78979__-g029.jpg" position="float" orientation="portrait" xlink:type="simple" id="oo_684456.jpg"><uri content-type="original_file" xlink:type="simple">https://binary.pensoft.net/fig/684456</uri></graphic></fig></tp:treatment-sec><tp:treatment-sec sec-type="Trichobothrial and pectinal teeth count variation" id="SECID0EAUDI"><title>Trichobothrial and pectinal teeth count variation.</title><p>The variation observed in 90 examined specimens (39 ♂♂ and 51 ♀♀) is given below.</p><p>Pectinal teeth in males (<italic>n</italic> = 78): 7/8 (1), 8/8 (8), 8/9 (8), 9/9 (18), 10/9 (3), 10/10 (1); in total, 7 in 1.28% (1), 8 in 32.05% (25), 9 in 60.26% (47), and 10 in 2.56% (5); mean = 8.72, SD = 0.60.</p><p>Pectinal teeth in females (<italic>n</italic> = 102): ?/? (3), 6/6 (1), 7/6 (2), 7/7 (24), 7/8 (9), 8/8 (11), 8/9 (1); in total, 6 in 4.17% (4), 7 in 61.46% (59) and 8 in 33.33% (32), 9 in 1.04% (1); mean = 7.31, SD = 0.57.</p><p>Pedipalp patella trichobothria <abbrev xmlns:xlink="http://www.w3.org/1999/xlink" xlink:title="trichobothria on the pedipalp patella ventral surface" id="ABBRID0EPUDI" xlink:type="simple">Pv</abbrev> (<italic>n</italic> = 180): 7/7 (1), 7/8 (2), 8/8 (13), 8/9 (17), 9/7 (1), 9/9 (51), 10/9 (4), 10/10 (1); in total, 7 in 2.78% (5), 8 in 25% (45), 9 in 68.89% (124), and 10 in 3.33% (6); mean = 8.73, SD = 0.57.</p><p>Pedipalp patella trichobothria <abbrev xmlns:xlink="http://www.w3.org/1999/xlink" xlink:title="trichobothria on pedipalp patella external surface" id="ABBRID0EXUDI" xlink:type="simple">Pe</abbrev> (<italic>n</italic> = 180): et = 5/5 (4), 5/6 (3), 6/6 (68), 6/7 (6), 7/5 (1), 7/6 (2), 7/7 (6); in total, 5 in 6.67% (12), 6 in 81.67% (147) and 7 in 11.67% (21); mean = 6.05, SD = 0.43;</p><p>est = 3/4 (1), 4/4 (89); em = 3/3 (1), 4/3 (2), 4/4 (86), 5/4 (1); esb = 2/2 (90); eb<sub>a</sub> = 4/4 (90); eb = 4/4 (90).</p></tp:treatment-sec><tp:treatment-sec sec-type="description" id="SECID0EBVDI"><title>Description of the male neotype</title><p><bold>(<abbrev xmlns:xlink="http://www.w3.org/1999/xlink" xlink:title="Museo Civico di Scienze Naturali E. Caffi" id="ABBRID0EJVDI" xlink:type="simple">MSNB</abbrev> 10234). <italic>Colouration</italic>.</bold> A general reddish brown base colour, with blackish marbling or reticulation especially on the metasoma, mesosoma, carapace, pedipalp femur, patella, and chelicerae; telson mostly black with two ventrally longitudinal pale brown stripes and one for each side, with pale yellowish brown sting; pale brown chelicerae with dark brown reticulation; chelae dark reddish brown; legs orangish; pectines, genital operculum, and sternites yellowish.</p><fig id="F30" position="float" orientation="portrait"><object-id xmlns:xlink="http://www.w3.org/1999/xlink" content-type="doi" xlink:type="simple">10.3897/zookeys.1100.78979.figure30</object-id><object-id xmlns:xlink="http://www.w3.org/1999/xlink" content-type="arpha" xlink:type="simple">25FD74DE-0DE3-5E84-AC3A-39924D57F377</object-id><label>Figure 30.</label><caption><p><italic><tp:taxon-name><tp:taxon-name-part taxon-name-part-type="genus" reg="Euscorpius">Euscorpius</tp:taxon-name-part><tp:taxon-name-part taxon-name-part-type="species" reg="niciensis">niciensis</tp:taxon-name-part></tp:taxon-name></italic> stat. nov. male neotype except Figs <bold>C</bold> and <bold>N</bold>, that are of a female topotype. <bold>A</bold> carapace <bold>B</bold> external view of chela of adult male <bold>C</bold> external view of chela of adult female <bold>D</bold> ventral view of pedipalp patella <bold>E</bold> dorsal view of pedipalp patella <bold>F</bold> external view of pedipalp patella <bold>G</bold> dorsal view of chela <bold>H</bold> ventral view of chela <bold>I</bold> ventral view of metasomal segment V <bold>J</bold> lateral view of metasomal segment V <bold>K</bold> telson of adult male <bold>L</bold> telson of adult female.</p></caption><graphic xmlns:xlink="http://www.w3.org/1999/xlink" xlink:href="zookeys-1100-117_article-78979__-g030.jpg" position="float" orientation="portrait" xlink:type="simple" id="oo_684457.jpg"><uri content-type="original_file" xlink:type="simple">https://binary.pensoft.net/fig/684457</uri></graphic></fig><p><bold><italic>Carapace</italic>.</bold> Almost completely covered by dense fine granules, especially on the dark marbling. The granules in the lateral anterior part are larger; the anterior edge is straight and slightly granulate; deep posterior lateral furrows; two pairs of lateral eyes, and a pair of median eyes; length from centre of median eyes to anterior margin is 43.75% of carapace length.</p><p><bold><italic>Mesosoma</italic>.</bold> Mostly of the tergites are very granulated, especially laterally; sternites glossy and punctuated; small spiracles inclined to ~ 45° downward towards outside.</p><p><bold><italic>Metasoma</italic>.</bold> Dorsal carinae on segments I–IV granulated; ventrolateral carinae on segment I absent, on segments II and III smooth or obsolete, on segment IV with some granules, on segment V well marked with small serrulated granules; ventromedian carinae absent on segments I–IV, on segment V it consists of small, serrulated granules; intercarinal surfaces on segments I–IV are from finely granulated (e.g., dorsally) to smooth (e.g., ventrally), segment V is mostly granulated.</p><p><bold><italic>Telson</italic>.</bold> Vesicle mostly smooth, with ventral setae of different size, especially near the vesicle/aculeus juncture.</p><p><bold><italic>Pectines</italic>.</bold> Teeth number 9/8; middle lamellae number 5/5; several microsetae on proximal area of teeth, marginal lamellae, and middle lamellae.</p><p><bold><italic>Genital operculum</italic>.</bold> The genital operculum is formed by two longitudinally divided subtriangular sclerites with genital papillae protruding.</p><p><bold><italic>Sternum</italic>.</bold> Pentagonal in shape, type 2; wider than long, with a deep posterior emargination.</p><p><bold><italic>Pedipalps</italic>.</bold> Coxa and trochanter with tuberculated carinae. Femur: dorsal internal and external and ventral internal carinae tuberculated; irregular ventral external carinae formed by tubercles just on 1/3 or 1/2 of femur length; external median carinae formed by lightly serrulated tubercles; anterior median carinae formed by some spaced conical tubercles with three macrosetae; intercarinal spaces granulated. Patella: dorsal and ventral internal carinae tuberculated; ventral external carinae crenulated; dorsal external carinae slightly crenulated to rough; intercarinal surfaces finely granulated, especially on the dark reticulations near the carinae. Dorsal patellar spur well developed. Chela: chelal carina D<sub>1</sub> is distinct, strong, dark and smooth with a few flat tubercles proximally; D<sub>4</sub> is rounded with a few spaced granules; V<sub>1</sub> is distinct, strong, dark, from rough to crenulated, following an external direction to the trichobothria Et<sub>1</sub>; V<sub>3</sub> is rounded with scattered granules; external carina granulated; intercarinal tegument granulated; the fixed and movable fingers with little marked notch and lobe, respectively.</p><p><bold><italic>Finger dentition</italic>.</bold> In the most distal part is present a DD on the tip; MD is formed by very small denticles closely spaced forming an approximately straight line discontinued at level of the OD; fixed finger has 6/6 OD and 11/11 ID; movable finger has 8/7 OD and 13/13 ID.</p><p><bold><italic>Trichobothria</italic>.</bold> Chela: trichobothria on the pedipalp manus ventral surface V = 3/3 (V<sub>1–3</sub>) + Et<sub>1</sub> = 1/1; trichobothrium V<sub>4</sub> is situated on the external surface of the chela, near the carina V<sub>1</sub> well-spaced from it; trichobothrium ratio et-est/est-dsb is 1.31/1.17. Trichobothrium dsb is located slightly proximal at the centre of the notch. Patella: <abbrev xmlns:xlink="http://www.w3.org/1999/xlink" xlink:title="trichobothria on the pedipalp patella ventral surface" id="ABBRID0E3ZDI" xlink:type="simple">Pv</abbrev> = 9/9; et = 6/6, est = 4/4, em = 4/4, esb = 2/2, eb<sub>a</sub> = 4/4, eb = 4/4. Femur: trichobothrium d is slightly proximal, almost on the same level, to i, while trichobothrium e is well distal to both d and i, and situated on dorsal surface on dorsal external carina.</p><p><bold><italic>Legs</italic>.</bold> Two pedal spurs present; no tarsal spur; ventral row of tarsus with a total of eleven spinules, of increasing size from proximal to distal, ending with a Y-shape; three main flanking tarsal setae present. Tubercles present on ventral and dorsal surfaces of all leg femora, they are more marked and darker ventrally.</p><p><bold><italic>Chelicerae</italic>.</bold> Typical of the genus <italic><tp:taxon-name><tp:taxon-name-part taxon-name-part-type="genus" reg="Euscorpius">Euscorpius</tp:taxon-name-part></tp:taxon-name></italic>.</p></tp:treatment-sec><tp:treatment-sec sec-type="description" id="SECID0EX1DI"><title>Description of the hemispermatophore.</title><p>Type A. It has a well-developed lamina tapered distally; well-developed basal constriction present; truncal flexure present; median projection with <abbrev xmlns:xlink="http://www.w3.org/1999/xlink" xlink:title="external distal lobe" id="ABBRID0E41DI" xlink:type="simple">lde</abbrev>, <abbrev xmlns:xlink="http://www.w3.org/1999/xlink" xlink:title="internal distal lobe" id="ABBRID0EB2DI" xlink:type="simple">ldi</abbrev>, and <abbrev xmlns:xlink="http://www.w3.org/1999/xlink" xlink:title="basal lobe" id="ABBRID0EF2DI" xlink:type="simple">lb</abbrev>, the latter with rounded tip; internal projection distally with 7–9 tines in its crown. The number and the shape of tines of the crown varied between specimens and between the right and the left hemispermatophores.</p></tp:treatment-sec><tp:treatment-sec sec-type="comments" id="SECID0EJ2DI"><title>Comments.</title><p><italic><tp:taxon-name><tp:taxon-name-part taxon-name-part-type="genus" reg="Euscorpius">Euscorpius</tp:taxon-name-part><tp:taxon-name-part taxon-name-part-type="species" reg="niciensis">niciensis</tp:taxon-name-part></tp:taxon-name></italic> stat. nov. was described by C.L. <xref ref-type="bibr" rid="B7">Koch (1841)</xref> under the genus <italic><tp:taxon-name><tp:taxon-name-part taxon-name-part-type="genus" reg="Scorpius">Scorpius</tp:taxon-name-part></tp:taxon-name></italic> from the region or zone of Nice, France. As explained by <xref ref-type="bibr" rid="B16">Tropea (2013</xref>, <xref ref-type="bibr" rid="B17">2017</xref>), according to Koch the locality could be up to at least 50 km from Nice, so the exact type locality cannot be known. This species was described using only a few characters useful for identifying the species, and relying on a single specimen. In our study, several specimens from the surrounding areas of Nice and beyond were examined, and we found that those populations have significantly higher average and percentage values of <abbrev xmlns:xlink="http://www.w3.org/1999/xlink" xlink:title="trichobothria on the pedipalp patella ventral surface" id="ABBRID0EN3DI" xlink:type="simple">Pv</abbrev>, <abbrev xmlns:xlink="http://www.w3.org/1999/xlink" xlink:title="trichobothria on pedipalp patella external surface" id="ABBRID0ER3DI" xlink:type="simple">Pe</abbrev>-et, and <abbrev xmlns:xlink="http://www.w3.org/1999/xlink" xlink:title="pectinal teeth number" id="ABBRID0EV3DI" xlink:type="simple">Dp</abbrev> than the closely related species, as can be seen in Tables <xref ref-type="table" rid="T3">3</xref> and <xref ref-type="table" rid="T4">4</xref>. In fact, <italic><tp:taxon-name><tp:taxon-name-part taxon-name-part-type="genus" reg="Euscorpius">E.</tp:taxon-name-part><tp:taxon-name-part taxon-name-part-type="species" reg="niciensis">niciensis</tp:taxon-name-part></tp:taxon-name></italic> stat. nov. has an average <abbrev xmlns:xlink="http://www.w3.org/1999/xlink" xlink:title="trichobothria on the pedipalp patella ventral surface" id="ABBRID0EM4DI" xlink:type="simple">Pv</abbrev> value of 8.73 with a percentage of 68.89% of <abbrev xmlns:xlink="http://www.w3.org/1999/xlink" xlink:title="trichobothria on the pedipalp patella ventral surface" id="ABBRID0EQ4DI" xlink:type="simple">Pv</abbrev> = 9, compared to an average ranging from 7.60 to 8.19 and a percentage of <abbrev xmlns:xlink="http://www.w3.org/1999/xlink" xlink:title="trichobothria on the pedipalp patella ventral surface" id="ABBRID0EU4DI" xlink:type="simple">Pv</abbrev> = 9 ranging from 0% to 27.12% in the other species treated here. In addition, it is the only species (of the <italic><tp:taxon-name><tp:taxon-name-part taxon-name-part-type="genus" reg="Euscorpius">E.</tp:taxon-name-part><tp:taxon-name-part taxon-name-part-type="species" reg="concinnus">concinnus</tp:taxon-name-part></tp:taxon-name></italic> group) that, although with a limited percentage, showed a <abbrev xmlns:xlink="http://www.w3.org/1999/xlink" xlink:title="trichobothria on the pedipalp patella ventral surface" id="ABBRID0ED5DI" xlink:type="simple">Pv</abbrev> = 10. The <abbrev xmlns:xlink="http://www.w3.org/1999/xlink" xlink:title="trichobothria on pedipalp patella external surface" id="ABBRID0EH5DI" xlink:type="simple">Pe</abbrev>-et percentages are also much higher than of other populations, with only some populations of <italic><tp:taxon-name><tp:taxon-name-part taxon-name-part-type="genus" reg="Euscorpius">E.</tp:taxon-name-part><tp:taxon-name-part taxon-name-part-type="species" reg="concinnus">concinnus</tp:taxon-name-part></tp:taxon-name></italic> approaching it. In fact, <italic><tp:taxon-name><tp:taxon-name-part taxon-name-part-type="genus" reg="Euscorpius">E.</tp:taxon-name-part><tp:taxon-name-part taxon-name-part-type="species" reg="niciensis">niciensis</tp:taxon-name-part></tp:taxon-name></italic> stat. nov. has a percentage et = 7 of 11.67%, compared to 1.23% of <italic><tp:taxon-name><tp:taxon-name-part taxon-name-part-type="genus" reg="Euscorpius">E.</tp:taxon-name-part><tp:taxon-name-part taxon-name-part-type="species" reg="latinus">latinus</tp:taxon-name-part></tp:taxon-name></italic> sp. nov., 4.40% of <italic><tp:taxon-name><tp:taxon-name-part taxon-name-part-type="genus" reg="Euscorpius">E.</tp:taxon-name-part><tp:taxon-name-part taxon-name-part-type="species" reg="trejaensis">trejaensis</tp:taxon-name-part></tp:taxon-name></italic> sp. nov., 5% of <italic><tp:taxon-name><tp:taxon-name-part taxon-name-part-type="genus" reg="Euscorpius">E.</tp:taxon-name-part><tp:taxon-name-part taxon-name-part-type="species" reg="stefaniae">stefaniae</tp:taxon-name-part></tp:taxon-name></italic> sp. nov., and 9.32% of <italic><tp:taxon-name><tp:taxon-name-part taxon-name-part-type="genus" reg="Euscorpius">E.</tp:taxon-name-part><tp:taxon-name-part taxon-name-part-type="species" reg="concinnus">concinnus</tp:taxon-name-part></tp:taxon-name></italic>. To infer the phylogenetic trees, we have used only 16S (see Table <xref ref-type="table" rid="T5">5</xref>). In the 16S+COI concatenated tree, it is placed between <italic><tp:taxon-name><tp:taxon-name-part taxon-name-part-type="genus" reg="Euscorpius">E.</tp:taxon-name-part><tp:taxon-name-part taxon-name-part-type="species" reg="latinus">latinus</tp:taxon-name-part></tp:taxon-name></italic> sp. nov. and (<italic><tp:taxon-name><tp:taxon-name-part taxon-name-part-type="genus" reg="Euscorpius">E.</tp:taxon-name-part><tp:taxon-name-part taxon-name-part-type="species" reg="stefaniae">stefaniae</tp:taxon-name-part></tp:taxon-name></italic> sp. nov. + <italic><tp:taxon-name><tp:taxon-name-part taxon-name-part-type="genus" reg="Euscorpius">E.</tp:taxon-name-part><tp:taxon-name-part taxon-name-part-type="species" reg="trejaensis">trejaensis</tp:taxon-name-part></tp:taxon-name></italic> sp. nov.). Regarding the genetic divergence in 16S, <italic><tp:taxon-name><tp:taxon-name-part taxon-name-part-type="genus" reg="Euscorpius">E.</tp:taxon-name-part><tp:taxon-name-part taxon-name-part-type="species" reg="niciensis">niciensis</tp:taxon-name-part></tp:taxon-name></italic> stat. nov. is the most distant species from <italic><tp:taxon-name><tp:taxon-name-part taxon-name-part-type="genus" reg="Euscorpius">E.</tp:taxon-name-part><tp:taxon-name-part taxon-name-part-type="species" reg="stefaniae">stefaniae</tp:taxon-name-part></tp:taxon-name></italic> sp. nov. with 3.8%, and 2.7% of divergence from all the other species, except <italic><tp:taxon-name><tp:taxon-name-part taxon-name-part-type="genus" reg="Euscorpius">E.</tp:taxon-name-part><tp:taxon-name-part taxon-name-part-type="species" reg="latinus">latinus</tp:taxon-name-part></tp:taxon-name></italic> sp. nov. from Circeo, with which it has a divergence of 3.1%.</p><table-wrap id="T5" position="float" orientation="portrait"><label>Table 5.</label><caption><p>DNA sequences used in phylogenetic analysis.</p></caption><table id="TID0EGVCI" rules="all"><tbody><tr><th rowspan="2" colspan="1">Species</th><th rowspan="2" colspan="1">Locality</th><th rowspan="1" colspan="2">Accession number and references</th></tr><tr><th rowspan="1" colspan="1">16S rRNA</th><th rowspan="1" colspan="1">COI mtDNA</th></tr><tr><td rowspan="1" colspan="1"><italic><tp:taxon-name><tp:taxon-name-part taxon-name-part-type="genus" reg="Euscorpius">E.</tp:taxon-name-part><tp:taxon-name-part taxon-name-part-type="species" reg="latinus">latinus</tp:taxon-name-part></tp:taxon-name></italic> sp. nov. 1</td><td rowspan="1" colspan="1">Italy, Latium, Circeo</td><td rowspan="1" colspan="1">
                      <ext-link xmlns:xlink="http://www.w3.org/1999/xlink" ext-link-type="gen" xlink:href="OL415488" xlink:type="simple">OL415488</ext-link>
                    </td><td rowspan="1" colspan="1">
                      <ext-link xmlns:xlink="http://www.w3.org/1999/xlink" ext-link-type="gen" xlink:href="OL415124" xlink:type="simple">OL415124</ext-link>
                    </td></tr><tr><td rowspan="1" colspan="1"><italic><tp:taxon-name><tp:taxon-name-part taxon-name-part-type="genus" reg="Euscorpius">E.</tp:taxon-name-part><tp:taxon-name-part taxon-name-part-type="species" reg="latinus">latinus</tp:taxon-name-part></tp:taxon-name></italic> sp. nov. 2</td><td rowspan="1" colspan="1">Italy, Latium, Lepini Mts.</td><td rowspan="1" colspan="1">
                      <ext-link xmlns:xlink="http://www.w3.org/1999/xlink" ext-link-type="gen" xlink:href="OL415489" xlink:type="simple">OL415489</ext-link>
                    </td><td rowspan="1" colspan="1">
                      <ext-link xmlns:xlink="http://www.w3.org/1999/xlink" ext-link-type="gen" xlink:href="OL415125" xlink:type="simple">OL415125</ext-link>
                    </td></tr><tr><td rowspan="1" colspan="1"><italic><tp:taxon-name><tp:taxon-name-part taxon-name-part-type="genus" reg="Euscorpius">E.</tp:taxon-name-part><tp:taxon-name-part taxon-name-part-type="species" reg="latinus">latinus</tp:taxon-name-part></tp:taxon-name></italic> sp. nov. 3</td><td rowspan="1" colspan="1">Italy, Molise, Isernia Province</td><td rowspan="1" colspan="1">
                      <ext-link xmlns:xlink="http://www.w3.org/1999/xlink" ext-link-type="gen" xlink:href="OL415490" xlink:type="simple">OL415490</ext-link>
                    </td><td rowspan="1" colspan="1">
                      <ext-link xmlns:xlink="http://www.w3.org/1999/xlink" ext-link-type="gen" xlink:href="OL415126" xlink:type="simple">OL415126</ext-link>
                    </td></tr><tr><td rowspan="1" colspan="1"><italic><tp:taxon-name><tp:taxon-name-part taxon-name-part-type="genus" reg="Euscorpius">E.</tp:taxon-name-part><tp:taxon-name-part taxon-name-part-type="species" reg="latinus">latinus</tp:taxon-name-part></tp:taxon-name></italic> sp. nov. 4</td><td rowspan="1" colspan="1">Italy, Latium, around Monterotondo (RM)</td><td rowspan="1" colspan="1">n.a.</td><td rowspan="1" colspan="1">
                      <ext-link xmlns:xlink="http://www.w3.org/1999/xlink" ext-link-type="gen" xlink:href="OL415127" xlink:type="simple">OL415127</ext-link>
                    </td></tr><tr><td rowspan="1" colspan="1"><italic><tp:taxon-name><tp:taxon-name-part taxon-name-part-type="genus" reg="Euscorpius">E.</tp:taxon-name-part><tp:taxon-name-part taxon-name-part-type="species" reg="latinus">latinus</tp:taxon-name-part></tp:taxon-name></italic> sp. nov. 5</td><td rowspan="1" colspan="1">Italy, Latium, around Anticoli Corrado (RM)</td><td rowspan="1" colspan="1">n.a.</td><td rowspan="1" colspan="1">
                      <ext-link xmlns:xlink="http://www.w3.org/1999/xlink" ext-link-type="gen" xlink:href="OL415128" xlink:type="simple">OL415128</ext-link>
                    </td></tr><tr><td rowspan="1" colspan="1"><italic><tp:taxon-name><tp:taxon-name-part taxon-name-part-type="genus" reg="Euscorpius">E.</tp:taxon-name-part><tp:taxon-name-part taxon-name-part-type="species" reg="trejaensis">trejaensis</tp:taxon-name-part></tp:taxon-name></italic> sp. nov. 1</td><td rowspan="1" colspan="1">Italy, Latium, around Calcata (VT)</td><td rowspan="1" colspan="1">
                      <ext-link xmlns:xlink="http://www.w3.org/1999/xlink" ext-link-type="gen" xlink:href="OL415491" xlink:type="simple">OL415491</ext-link>
                    </td><td rowspan="1" colspan="1">
                      <ext-link xmlns:xlink="http://www.w3.org/1999/xlink" ext-link-type="gen" xlink:href="OL415129" xlink:type="simple">OL415129</ext-link>
                    </td></tr><tr><td rowspan="1" colspan="1"><italic><tp:taxon-name><tp:taxon-name-part taxon-name-part-type="genus" reg="Euscorpius">E.</tp:taxon-name-part><tp:taxon-name-part taxon-name-part-type="species" reg="trejaensis">trejaensis</tp:taxon-name-part></tp:taxon-name></italic> sp. nov. 2</td><td rowspan="1" colspan="1">Italy, Latium, around Calcata (VT)</td><td rowspan="1" colspan="1">n.a.</td><td rowspan="1" colspan="1">
                      <ext-link xmlns:xlink="http://www.w3.org/1999/xlink" ext-link-type="gen" xlink:href="OL415130" xlink:type="simple">OL415130</ext-link>
                    </td></tr><tr><td rowspan="1" colspan="1"><italic><tp:taxon-name><tp:taxon-name-part taxon-name-part-type="genus" reg="Euscorpius">E.</tp:taxon-name-part><tp:taxon-name-part taxon-name-part-type="species" reg="trejaensis">trejaensis</tp:taxon-name-part></tp:taxon-name></italic> sp. nov. 3</td><td rowspan="1" colspan="1">Italy, Latium, Tolfa Mts., near Rio Fiume (RM)</td><td rowspan="1" colspan="1">n.a.</td><td rowspan="1" colspan="1">
                      <ext-link xmlns:xlink="http://www.w3.org/1999/xlink" ext-link-type="gen" xlink:href="OL415131" xlink:type="simple">OL415131</ext-link>
                    </td></tr><tr><td rowspan="1" colspan="1"><italic><tp:taxon-name><tp:taxon-name-part taxon-name-part-type="genus" reg="Euscorpius">E.</tp:taxon-name-part><tp:taxon-name-part taxon-name-part-type="species" reg="concinnus">concinnus</tp:taxon-name-part></tp:taxon-name></italic> 1</td><td rowspan="1" colspan="1">Italy, Tuscany, near Siena, type locality</td><td rowspan="1" colspan="1"><ext-link xmlns:xlink="http://www.w3.org/1999/xlink" ext-link-type="gen" xlink:href="DQ989940" xlink:type="simple">DQ989940</ext-link> (<xref ref-type="bibr" rid="B12">Salomone et al., 2007</xref>)</td><td rowspan="1" colspan="1">n.a.</td></tr><tr><td rowspan="1" colspan="1"><italic><tp:taxon-name><tp:taxon-name-part taxon-name-part-type="genus" reg="Euscorpius">E.</tp:taxon-name-part><tp:taxon-name-part taxon-name-part-type="species" reg="concinnus">concinnus</tp:taxon-name-part></tp:taxon-name></italic> 2</td><td rowspan="1" colspan="1">Italy, Tuscany, Livorno Hills, (LI)</td><td rowspan="1" colspan="1">
                      <ext-link xmlns:xlink="http://www.w3.org/1999/xlink" ext-link-type="gen" xlink:href="OL415492" xlink:type="simple">OL415492</ext-link>
                    </td><td rowspan="1" colspan="1">
                      <ext-link xmlns:xlink="http://www.w3.org/1999/xlink" ext-link-type="gen" xlink:href="OL415132" xlink:type="simple">OL415132</ext-link>
                    </td></tr><tr><td rowspan="1" colspan="1"><italic><tp:taxon-name><tp:taxon-name-part taxon-name-part-type="genus" reg="Euscorpius">E.</tp:taxon-name-part><tp:taxon-name-part taxon-name-part-type="species" reg="stefaniae">stefaniae</tp:taxon-name-part></tp:taxon-name></italic> sp. nov.</td><td rowspan="1" colspan="1">Italy, Veneto, Padova Province, Euganean Hills</td><td rowspan="1" colspan="1">
                      <ext-link xmlns:xlink="http://www.w3.org/1999/xlink" ext-link-type="gen" xlink:href="OL415493" xlink:type="simple">OL415493</ext-link>
                    </td><td rowspan="1" colspan="1">
                      <ext-link xmlns:xlink="http://www.w3.org/1999/xlink" ext-link-type="gen" xlink:href="OL415133" xlink:type="simple">OL415133</ext-link>
                    </td></tr><tr><td rowspan="1" colspan="1"><italic><tp:taxon-name><tp:taxon-name-part taxon-name-part-type="genus" reg="Euscorpius">E.</tp:taxon-name-part><tp:taxon-name-part taxon-name-part-type="species" reg="niciensis">niciensis</tp:taxon-name-part></tp:taxon-name></italic> stat. nov.</td><td rowspan="1" colspan="1">France, Mathis, Maritime Alps</td><td rowspan="1" colspan="1"><ext-link xmlns:xlink="http://www.w3.org/1999/xlink" ext-link-type="gen" xlink:href="AJ389376" xlink:type="simple">AJ389376</ext-link> (<xref ref-type="bibr" rid="B3">Gantenbein et al., 1999</xref>)</td><td rowspan="1" colspan="1">n.a.</td></tr><tr><td rowspan="1" colspan="1">
                      <italic>
                        <tp:taxon-name><tp:taxon-name-part taxon-name-part-type="genus" reg="Euscorpius">E.</tp:taxon-name-part><tp:taxon-name-part taxon-name-part-type="species" reg="tergestinus">tergestinus</tp:taxon-name-part></tp:taxon-name>
                      </italic>
                    </td><td rowspan="1" colspan="1">Croatia, Rab Island, Jurine, Banjol</td><td rowspan="1" colspan="1"><ext-link xmlns:xlink="http://www.w3.org/1999/xlink" ext-link-type="gen" xlink:href="KC215656" xlink:type="simple">KC215656</ext-link> (<xref ref-type="bibr" rid="B10">Parmakelis et al., 2013</xref>)</td><td rowspan="1" colspan="1"><ext-link xmlns:xlink="http://www.w3.org/1999/xlink" ext-link-type="gen" xlink:href="KC215742" xlink:type="simple">KC215742</ext-link> (<xref ref-type="bibr" rid="B10">Parmakelis et al., 2013</xref>)</td></tr><tr><td rowspan="1" colspan="1">
                      <italic>
                        <tp:taxon-name><tp:taxon-name-part taxon-name-part-type="genus" reg="Euscorpius">E.</tp:taxon-name-part><tp:taxon-name-part taxon-name-part-type="species" reg="parthenopeius">parthenopeius</tp:taxon-name-part></tp:taxon-name>
                      </italic>
                    </td><td rowspan="1" colspan="1">Italy, Campania, Naples</td><td rowspan="1" colspan="1">
                      <ext-link xmlns:xlink="http://www.w3.org/1999/xlink" ext-link-type="gen" xlink:href="OL415494" xlink:type="simple">OL415494</ext-link>
                    </td><td rowspan="1" colspan="1">
                      <ext-link xmlns:xlink="http://www.w3.org/1999/xlink" ext-link-type="gen" xlink:href="OL415134" xlink:type="simple">OL415134</ext-link>
                    </td></tr><tr><td rowspan="1" colspan="1">
                      <italic>
                        <tp:taxon-name><tp:taxon-name-part taxon-name-part-type="genus" reg="Euscorpius">E.</tp:taxon-name-part><tp:taxon-name-part taxon-name-part-type="species" reg="aquilejensis">aquilejensis</tp:taxon-name-part></tp:taxon-name>
                      </italic>
                    </td><td rowspan="1" colspan="1">Italy, Abruzzo, around Celano (AQ)</td><td rowspan="1" colspan="1">
                      <ext-link xmlns:xlink="http://www.w3.org/1999/xlink" ext-link-type="gen" xlink:href="OL415495" xlink:type="simple">OL415495</ext-link>
                    </td><td rowspan="1" colspan="1">
                      <ext-link xmlns:xlink="http://www.w3.org/1999/xlink" ext-link-type="gen" xlink:href="OL415135" xlink:type="simple">OL415135</ext-link>
                    </td></tr><tr><td rowspan="1" colspan="1">
                      <italic>
                        <tp:taxon-name><tp:taxon-name-part taxon-name-part-type="genus" reg="Alpiscorpius">A.</tp:taxon-name-part><tp:taxon-name-part taxon-name-part-type="species" reg="germanus">germanus</tp:taxon-name-part></tp:taxon-name>
                      </italic>
                    </td><td rowspan="1" colspan="1">Italy, Trentino-Alto Adige</td><td rowspan="1" colspan="1">
                      <ext-link xmlns:xlink="http://www.w3.org/1999/xlink" ext-link-type="gen" xlink:href="OL415496" xlink:type="simple">OL415496</ext-link>
                    </td><td rowspan="1" colspan="1">
                      <ext-link xmlns:xlink="http://www.w3.org/1999/xlink" ext-link-type="gen" xlink:href="OL415136" xlink:type="simple">OL415136</ext-link>
                    </td></tr><tr><td rowspan="1" colspan="1">
                      <italic>
                        <tp:taxon-name><tp:taxon-name-part taxon-name-part-type="genus" reg="Tetratrichobothrius">T.</tp:taxon-name-part><tp:taxon-name-part taxon-name-part-type="species" reg="flavicaudis">flavicaudis</tp:taxon-name-part></tp:taxon-name>
                      </italic>
                    </td><td rowspan="1" colspan="1">Italy, Tuscany, Campiglia Marittima (LI)</td><td rowspan="1" colspan="1">
                      <ext-link xmlns:xlink="http://www.w3.org/1999/xlink" ext-link-type="gen" xlink:href="OL415497" xlink:type="simple">OL415497</ext-link>
                    </td><td rowspan="1" colspan="1">
                      <ext-link xmlns:xlink="http://www.w3.org/1999/xlink" ext-link-type="gen" xlink:href="OL415137" xlink:type="simple">OL415137</ext-link>
                    </td></tr></tbody></table></table-wrap><p>With these findings, the validity of <italic><tp:taxon-name><tp:taxon-name-part taxon-name-part-type="genus" reg="Euscorpius">E.</tp:taxon-name-part><tp:taxon-name-part taxon-name-part-type="species" reg="niciensis">niciensis</tp:taxon-name-part></tp:taxon-name></italic> stat. nov. is unquestionable, even if it is not excluded that further taxonomic divisions exist in it, as well as for <italic><tp:taxon-name><tp:taxon-name-part taxon-name-part-type="genus" reg="Euscorpius">E.</tp:taxon-name-part><tp:taxon-name-part taxon-name-part-type="species" reg="concinnus">concinnus</tp:taxon-name-part></tp:taxon-name></italic>, which need to be confirmed with further studies.</p><fig id="F31" position="float" orientation="portrait"><object-id xmlns:xlink="http://www.w3.org/1999/xlink" content-type="doi" xlink:type="simple">10.3897/zookeys.1100.78979.figure31</object-id><object-id xmlns:xlink="http://www.w3.org/1999/xlink" content-type="arpha" xlink:type="simple">B5B10A08-D02E-57C5-835A-EC64FC64812F</object-id><label>Figure 31.</label><caption><p>Phylogenetic tree based on the concatenated 16S rDNA and COX1 mtDNA loci. Posterior probabilities of nodes are shown (as percentages) on the branches. Different colours are used to indicate the newly described species. Scale bar corresponds to substitutions per site.</p></caption><graphic xmlns:xlink="http://www.w3.org/1999/xlink" xlink:href="zookeys-1100-117_article-78979__-g031.jpg" position="float" orientation="portrait" xlink:type="simple" id="oo_684458.jpg"><uri content-type="original_file" xlink:type="simple">https://binary.pensoft.net/fig/684458</uri></graphic></fig></tp:treatment-sec><tp:treatment-sec><!--Section generated to contain objects referenced in tp:taxon-treatment.--><table-wrap id="T1" position="float" orientation="portrait"><label>Table 1.</label><caption><p>Measurements (mm) of <italic><tp:taxon-name><tp:taxon-name-part taxon-name-part-type="genus" reg="Euscorpius">Euscorpius</tp:taxon-name-part><tp:taxon-name-part taxon-name-part-type="species" reg="concinnus">concinnus</tp:taxon-name-part></tp:taxon-name></italic>, <italic><tp:taxon-name><tp:taxon-name-part taxon-name-part-type="genus" reg="Euscorpius">E.</tp:taxon-name-part><tp:taxon-name-part taxon-name-part-type="species" reg="latinus">latinus</tp:taxon-name-part></tp:taxon-name></italic> sp. nov., and <italic><tp:taxon-name><tp:taxon-name-part taxon-name-part-type="genus" reg="Euscorpius">E.</tp:taxon-name-part><tp:taxon-name-part taxon-name-part-type="species" reg="niciensis">niciensis</tp:taxon-name-part></tp:taxon-name></italic> stat. nov.</p></caption><table id="TID0EWEBG" rules="all"><tbody><tr><th rowspan="2" colspan="2"/><th rowspan="1" colspan="2">
                  <italic>
                    <tp:taxon-name><tp:taxon-name-part taxon-name-part-type="genus" reg="Euscorpius">E.</tp:taxon-name-part><tp:taxon-name-part taxon-name-part-type="species" reg="concinnus">concinnus</tp:taxon-name-part></tp:taxon-name>
                  </italic>
                </th><th rowspan="1" colspan="2"><italic><tp:taxon-name><tp:taxon-name-part taxon-name-part-type="genus" reg="Euscorpius">E.</tp:taxon-name-part><tp:taxon-name-part taxon-name-part-type="species" reg="latinus">latinus</tp:taxon-name-part></tp:taxon-name></italic> sp. nov.</th><th rowspan="1" colspan="2"><italic><tp:taxon-name><tp:taxon-name-part taxon-name-part-type="genus" reg="Euscorpius">E.</tp:taxon-name-part><tp:taxon-name-part taxon-name-part-type="species" reg="niciensis">niciensis</tp:taxon-name-part></tp:taxon-name></italic> stat. nov.</th></tr><tr><th rowspan="1" colspan="1">Topotype ♂</th><th rowspan="1" colspan="1">Topotype ♀</th><th rowspan="1" colspan="1">Holotype ♂</th><th rowspan="1" colspan="1">Paratype ♀</th><th rowspan="1" colspan="1">Neotype ♂</th><th rowspan="1" colspan="1">Topotype ♀</th></tr><tr><td rowspan="1" colspan="1">
                  <bold>Total</bold>
                </td><td rowspan="1" colspan="1">
                  <bold>Length</bold>
                </td><td rowspan="1" colspan="1">28.26</td><td rowspan="1" colspan="1">30.18</td><td rowspan="1" colspan="1">27.30</td><td rowspan="1" colspan="1">27.58</td><td rowspan="1" colspan="1">33.08</td><td rowspan="1" colspan="1">33.43</td></tr><tr><td rowspan="2" colspan="1">
                  <bold>Carapace</bold>
                </td><td rowspan="1" colspan="1">
                  <bold>Length</bold>
                </td><td rowspan="1" colspan="1">4.05</td><td rowspan="1" colspan="1">4.60</td><td rowspan="1" colspan="1">4.20</td><td rowspan="1" colspan="1">4.20</td><td rowspan="1" colspan="1">4.80</td><td rowspan="1" colspan="1">5.10</td></tr><tr><td rowspan="1" colspan="1">
                  <bold>Post. width</bold>
                </td><td rowspan="1" colspan="1">4.10</td><td rowspan="1" colspan="1">4.80</td><td rowspan="1" colspan="1">4.30</td><td rowspan="1" colspan="1">4.40</td><td rowspan="1" colspan="1">5.20</td><td rowspan="1" colspan="1">5.40</td></tr><tr><td rowspan="1" colspan="1">
                  <bold>Metasoma</bold>
                </td><td rowspan="1" colspan="1">
                  <bold>Length</bold>
                </td><td rowspan="1" colspan="1">10.66</td><td rowspan="1" colspan="1">11.00</td><td rowspan="1" colspan="1">11.10</td><td rowspan="1" colspan="1">9.89</td><td rowspan="1" colspan="1">12.53</td><td rowspan="1" colspan="1">12.03</td></tr><tr><td rowspan="2" colspan="1">
                  <bold>Segment I</bold>
                </td><td rowspan="1" colspan="1">
                  <bold>Length</bold>
                </td><td rowspan="1" colspan="1">1.38</td><td rowspan="1" colspan="1">1.45</td><td rowspan="1" colspan="1">1.40</td><td rowspan="1" colspan="1">1.25</td><td rowspan="1" colspan="1">1.60</td><td rowspan="1" colspan="1">1.60</td></tr><tr><td rowspan="1" colspan="1">
                  <bold>Width</bold>
                </td><td rowspan="1" colspan="1">1.68</td><td rowspan="1" colspan="1">1.60</td><td rowspan="1" colspan="1">1.59</td><td rowspan="1" colspan="1">1.57</td><td rowspan="1" colspan="1">1.80</td><td rowspan="1" colspan="1">1.75</td></tr><tr><td rowspan="2" colspan="1">
                  <bold>Segment II</bold>
                </td><td rowspan="1" colspan="1">
                  <bold>Length</bold>
                </td><td rowspan="1" colspan="1">1.59</td><td rowspan="1" colspan="1">1.65</td><td rowspan="1" colspan="1">1.70</td><td rowspan="1" colspan="1">1.50</td><td rowspan="1" colspan="1">1.90</td><td rowspan="1" colspan="1">1.80</td></tr><tr><td rowspan="1" colspan="1">
                  <bold>Width</bold>
                </td><td rowspan="1" colspan="1">1.50</td><td rowspan="1" colspan="1">1.45</td><td rowspan="1" colspan="1">1.48</td><td rowspan="1" colspan="1">1.40</td><td rowspan="1" colspan="1">1.62</td><td rowspan="1" colspan="1">1.60</td></tr><tr><td rowspan="2" colspan="1">
                  <bold>Segment III</bold>
                </td><td rowspan="1" colspan="1">
                  <bold>Length</bold>
                </td><td rowspan="1" colspan="1">1.78</td><td rowspan="1" colspan="1">1.90</td><td rowspan="1" colspan="1">1.90</td><td rowspan="1" colspan="1">1.70</td><td rowspan="1" colspan="1">2.10</td><td rowspan="1" colspan="1">2.05</td></tr><tr><td rowspan="1" colspan="1">
                  <bold>Width</bold>
                </td><td rowspan="1" colspan="1">1.42</td><td rowspan="1" colspan="1">1.36</td><td rowspan="1" colspan="1">1.40</td><td rowspan="1" colspan="1">1.30</td><td rowspan="1" colspan="1">1.60</td><td rowspan="1" colspan="1">1.50</td></tr><tr><td rowspan="2" colspan="1">
                  <bold>Segment IV</bold>
                </td><td rowspan="1" colspan="1">
                  <bold>Length</bold>
                </td><td rowspan="1" colspan="1">2.21</td><td rowspan="1" colspan="1">2.30</td><td rowspan="1" colspan="1">2.30</td><td rowspan="1" colspan="1">2.04</td><td rowspan="1" colspan="1">2.55</td><td rowspan="1" colspan="1">2.48</td></tr><tr><td rowspan="1" colspan="1">
                  <bold>Width</bold>
                </td><td rowspan="1" colspan="1">1.40</td><td rowspan="1" colspan="1">1.28</td><td rowspan="1" colspan="1">1.35</td><td rowspan="1" colspan="1">1.25</td><td rowspan="1" colspan="1">1.50</td><td rowspan="1" colspan="1">1.40</td></tr><tr><td rowspan="2" colspan="1">
                  <bold>Segment V</bold>
                </td><td rowspan="1" colspan="1">
                  <bold>Length</bold>
                </td><td rowspan="1" colspan="1">3.70</td><td rowspan="1" colspan="1">3.70</td><td rowspan="1" colspan="1">3.80</td><td rowspan="1" colspan="1">3.40</td><td rowspan="1" colspan="1">4.38</td><td rowspan="1" colspan="1">4.10</td></tr><tr><td rowspan="1" colspan="1">
                  <bold>Width</bold>
                </td><td rowspan="1" colspan="1">1.38</td><td rowspan="1" colspan="1">1.22</td><td rowspan="1" colspan="1">1.35</td><td rowspan="1" colspan="1">1.25</td><td rowspan="1" colspan="1">1.56</td><td rowspan="1" colspan="1">1.40</td></tr><tr><td rowspan="1" colspan="1">
                  <bold>Telson</bold>
                </td><td rowspan="1" colspan="1">
                  <bold>Length</bold>
                </td><td rowspan="1" colspan="1">3.95</td><td rowspan="1" colspan="1">3.78</td><td rowspan="1" colspan="1">4.30</td><td rowspan="1" colspan="1">3.49</td><td rowspan="1" colspan="1">4.75</td><td rowspan="1" colspan="1">4.30</td></tr><tr><td rowspan="3" colspan="1">
                  <bold>Vesicle</bold>
                </td><td rowspan="1" colspan="1">
                  <bold>Length</bold>
                </td><td rowspan="1" colspan="1">2.80</td><td rowspan="1" colspan="1">2.48</td><td rowspan="1" colspan="1">3.10</td><td rowspan="1" colspan="1">2.29</td><td rowspan="1" colspan="1">3.70</td><td rowspan="1" colspan="1">2.80</td></tr><tr><td rowspan="1" colspan="1">
                  <bold>Width</bold>
                </td><td rowspan="1" colspan="1">1.70</td><td rowspan="1" colspan="1">1.29</td><td rowspan="1" colspan="1">1.55</td><td rowspan="1" colspan="1">1.20</td><td rowspan="1" colspan="1">1.91</td><td rowspan="1" colspan="1">1.40</td></tr><tr><td rowspan="1" colspan="1">
                  <bold>Height</bold>
                </td><td rowspan="1" colspan="1">1.80</td><td rowspan="1" colspan="1">1.30</td><td rowspan="1" colspan="1">1.80</td><td rowspan="1" colspan="1">1.13</td><td rowspan="1" colspan="1">2.10</td><td rowspan="1" colspan="1">1.30</td></tr><tr><td rowspan="1" colspan="1">
                  <bold>Aculeus</bold>
                </td><td rowspan="1" colspan="1">
                  <bold>Length</bold>
                </td><td rowspan="1" colspan="1">1.15</td><td rowspan="1" colspan="1">1.30</td><td rowspan="1" colspan="1">1.20</td><td rowspan="1" colspan="1">1.20</td><td rowspan="1" colspan="1">1.05</td><td rowspan="1" colspan="1">1.50</td></tr><tr><td rowspan="2" colspan="1">
                  <bold>Femur</bold>
                </td><td rowspan="1" colspan="1">
                  <bold>Length</bold>
                </td><td rowspan="1" colspan="1">3.40</td><td rowspan="1" colspan="1">3.80</td><td rowspan="1" colspan="1">3.40</td><td rowspan="1" colspan="1">3.30</td><td rowspan="1" colspan="1">4.00</td><td rowspan="1" colspan="1">4.12</td></tr><tr><td rowspan="1" colspan="1">
                  <bold>Width</bold>
                </td><td rowspan="1" colspan="1">1.30</td><td rowspan="1" colspan="1">1.50</td><td rowspan="1" colspan="1">1.30</td><td rowspan="1" colspan="1">1.30</td><td rowspan="1" colspan="1">1.60</td><td rowspan="1" colspan="1">1.60</td></tr><tr><td rowspan="2" colspan="1">
                  <bold>Patella</bold>
                </td><td rowspan="1" colspan="1">
                  <bold>Length</bold>
                </td><td rowspan="1" colspan="1">3.38</td><td rowspan="1" colspan="1">3.84</td><td rowspan="1" colspan="1">3.48</td><td rowspan="1" colspan="1">3.45</td><td rowspan="1" colspan="1">4.10</td><td rowspan="1" colspan="1">4.25</td></tr><tr><td rowspan="1" colspan="1">
                  <bold>Width</bold>
                </td><td rowspan="1" colspan="1">1.41</td><td rowspan="1" colspan="1">1.65</td><td rowspan="1" colspan="1">1.45</td><td rowspan="1" colspan="1">1.60</td><td rowspan="1" colspan="1">1.80</td><td rowspan="1" colspan="1">1.94</td></tr><tr><td rowspan="2" colspan="1">
                  <bold>Chela</bold>
                </td><td rowspan="1" colspan="1">
                  <bold>Length</bold>
                </td><td rowspan="1" colspan="1">7.00</td><td rowspan="1" colspan="1">7.98</td><td rowspan="1" colspan="1">7.10</td><td rowspan="1" colspan="1">7.00</td><td rowspan="1" colspan="1">8.38</td><td rowspan="1" colspan="1">8.82</td></tr><tr><td rowspan="1" colspan="1"><bold>Width</bold>–<bold>A</bold></td><td rowspan="1" colspan="1">2.80</td><td rowspan="1" colspan="1">3.05</td><td rowspan="1" colspan="1">2.88</td><td rowspan="1" colspan="1">2.70</td><td rowspan="1" colspan="1">3.60</td><td rowspan="1" colspan="1">3.50</td></tr><tr><td rowspan="1" colspan="1">
                  <bold>Movable finger</bold>
                </td><td rowspan="1" colspan="1">
                  <bold>Length</bold>
                </td><td rowspan="1" colspan="1">4.15</td><td rowspan="1" colspan="1">4.65</td><td rowspan="1" colspan="1">4.20</td><td rowspan="1" colspan="1">3.80</td><td rowspan="1" colspan="1">5.20</td><td rowspan="1" colspan="1">5.30</td></tr></tbody></table></table-wrap><table-wrap id="T3" position="float" orientation="portrait"><label>Table 3.</label><caption><p>Percentage of the number of the pectinal teeth found in the examined specimens. Abbreviations: <italic>conc. = <tp:taxon-name><tp:taxon-name-part taxon-name-part-type="genus" reg="Euscorpius">E.</tp:taxon-name-part><tp:taxon-name-part taxon-name-part-type="species" reg="concinnus">concinnus</tp:taxon-name-part></tp:taxon-name></italic>; <italic>lati. = <tp:taxon-name><tp:taxon-name-part taxon-name-part-type="genus" reg="Euscorpius">E.</tp:taxon-name-part><tp:taxon-name-part taxon-name-part-type="species" reg="latinus">latinus</tp:taxon-name-part></tp:taxon-name></italic> sp. nov.; <italic>nici. = <tp:taxon-name><tp:taxon-name-part taxon-name-part-type="genus" reg="Euscorpius">E.</tp:taxon-name-part><tp:taxon-name-part taxon-name-part-type="species" reg="niciensis">niciensis</tp:taxon-name-part></tp:taxon-name></italic> stat. nov.; <italic>stef. = <tp:taxon-name><tp:taxon-name-part taxon-name-part-type="genus" reg="Euscorpius">E.</tp:taxon-name-part><tp:taxon-name-part taxon-name-part-type="species" reg="stefaniae">stefaniae</tp:taxon-name-part></tp:taxon-name></italic> sp. nov.; <italic>trej. = <tp:taxon-name><tp:taxon-name-part taxon-name-part-type="genus" reg="Euscorpius">E.</tp:taxon-name-part><tp:taxon-name-part taxon-name-part-type="species" reg="trejaensis">trejaensis</tp:taxon-name-part></tp:taxon-name></italic> sp. nov.</p></caption><table id="TID0EGGBI" rules="all"><tbody><tr><th rowspan="2" colspan="1"><abbrev xmlns:xlink="http://www.w3.org/1999/xlink" xlink:title="pectinal teeth number" id="ABBRID0E2OBG" xlink:type="simple">Dp</abbrev> count</th><th rowspan="1" colspan="5"><abbrev xmlns:xlink="http://www.w3.org/1999/xlink" xlink:title="pectinal teeth number" id="ABBRID0EDPBG" xlink:type="simple">Dp</abbrev> ♂ %</th><th rowspan="1" colspan="5"><abbrev xmlns:xlink="http://www.w3.org/1999/xlink" xlink:title="pectinal teeth number" id="ABBRID0ELPBG" xlink:type="simple">Dp</abbrev> ♀ %</th></tr><tr><th rowspan="1" colspan="1">
                      <italic>conc.</italic>
                    </th><th rowspan="1" colspan="1">
                      <italic>lati.</italic>
                    </th><th rowspan="1" colspan="1">
                      <italic>nici.</italic>
                    </th><th rowspan="1" colspan="1">
                      <italic>stef.</italic>
                    </th><th rowspan="1" colspan="1">
                      <italic>trej.</italic>
                    </th><th rowspan="1" colspan="1">
                      <italic>conc.</italic>
                    </th><th rowspan="1" colspan="1">
                      <italic>lati.</italic>
                    </th><th rowspan="1" colspan="1">
                      <italic>nici.</italic>
                    </th><th rowspan="1" colspan="1">
                      <italic>stef.</italic>
                    </th><th rowspan="1" colspan="1">
                      <italic>trej.</italic>
                    </th></tr><tr><td rowspan="1" colspan="1">
                      <bold>6</bold>
                    </td><td rowspan="1" colspan="1">–</td><td rowspan="1" colspan="1">–</td><td rowspan="1" colspan="1">–</td><td rowspan="1" colspan="1">–</td><td rowspan="1" colspan="1">–</td><td rowspan="1" colspan="1">10.17</td><td rowspan="1" colspan="1">17.91</td><td rowspan="1" colspan="1">4.17</td><td rowspan="1" colspan="1">-</td><td rowspan="1" colspan="1">21.17</td></tr><tr><td rowspan="1" colspan="1">
                      <bold>7</bold>
                    </td><td rowspan="1" colspan="1">5.36</td><td rowspan="1" colspan="1">6.90</td><td rowspan="1" colspan="1">1.28</td><td rowspan="1" colspan="1">–</td><td rowspan="1" colspan="1">8.14</td><td rowspan="1" colspan="1">69.49</td><td rowspan="1" colspan="1">65.67</td><td rowspan="1" colspan="1">61.46</td><td rowspan="1" colspan="1">75</td><td rowspan="1" colspan="1">71.53</td></tr><tr><td rowspan="1" colspan="1">
                      <bold>8</bold>
                    </td><td rowspan="1" colspan="1">69.64</td><td rowspan="1" colspan="1">77.59</td><td rowspan="1" colspan="1">32.05</td><td rowspan="1" colspan="1">–</td><td rowspan="1" colspan="1">80.23</td><td rowspan="1" colspan="1">20.34</td><td rowspan="1" colspan="1">14.92</td><td rowspan="1" colspan="1">33.33</td><td rowspan="1" colspan="1">25</td><td rowspan="1" colspan="1">6.57</td></tr><tr><td rowspan="1" colspan="1">
                      <bold>9</bold>
                    </td><td rowspan="1" colspan="1">19.64</td><td rowspan="1" colspan="1">17.24</td><td rowspan="1" colspan="1">60.26</td><td rowspan="1" colspan="1">92.86</td><td rowspan="1" colspan="1">10.46</td><td rowspan="1" colspan="1">–</td><td rowspan="1" colspan="1">–</td><td rowspan="1" colspan="1">1.04</td><td rowspan="1" colspan="1">–</td><td rowspan="1" colspan="1">0.73</td></tr><tr><td rowspan="1" colspan="1">
                      <bold>10</bold>
                    </td><td rowspan="1" colspan="1">5.36</td><td rowspan="1" colspan="1">-</td><td rowspan="1" colspan="1">2.56</td><td rowspan="1" colspan="1">7.14</td><td rowspan="1" colspan="1">1.16</td><td rowspan="1" colspan="1">–</td><td rowspan="1" colspan="1">–</td><td rowspan="1" colspan="1">–</td><td rowspan="1" colspan="1">–</td><td rowspan="1" colspan="1">–</td></tr><tr><td rowspan="1" colspan="1">
                      <bold>Average</bold>
                    </td><td rowspan="1" colspan="1">
                      <bold>8.25</bold>
                    </td><td rowspan="1" colspan="1">
                      <bold>8.10</bold>
                    </td><td rowspan="1" colspan="1">
                      <bold>8.72</bold>
                    </td><td rowspan="1" colspan="1">
                      <bold>9.07</bold>
                    </td><td rowspan="1" colspan="1">
                      <bold>8.05</bold>
                    </td><td rowspan="1" colspan="1">
                      <bold>7.10</bold>
                    </td><td rowspan="1" colspan="1">
                      <bold>6.94</bold>
                    </td><td rowspan="1" colspan="1">
                      <bold>7.31</bold>
                    </td><td rowspan="1" colspan="1">
                      <bold>7.25</bold>
                    </td><td rowspan="1" colspan="1">
                      <bold>6.87</bold>
                    </td></tr></tbody></table></table-wrap><table-wrap id="T4" position="float" orientation="portrait"><label>Table 4.</label><caption><p>Percentage of the number of the trichobothrial series <abbrev xmlns:xlink="http://www.w3.org/1999/xlink" xlink:title="trichobothria on the pedipalp patella ventral surface" id="ABBRID0ET3BG" xlink:type="simple">Pv</abbrev> and <abbrev xmlns:xlink="http://www.w3.org/1999/xlink" xlink:title="trichobothria on pedipalp patella external surface" id="ABBRID0EX3BG" xlink:type="simple">Pe</abbrev>-et found in the examined specimens. Abbreviations: T count = number of the trichobothria; <italic>conc. = <tp:taxon-name><tp:taxon-name-part taxon-name-part-type="genus" reg="Euscorpius">E.</tp:taxon-name-part><tp:taxon-name-part taxon-name-part-type="species" reg="concinnus">concinnus</tp:taxon-name-part></tp:taxon-name></italic>; <italic>lati. = <tp:taxon-name><tp:taxon-name-part taxon-name-part-type="genus" reg="Euscorpius">E.</tp:taxon-name-part><tp:taxon-name-part taxon-name-part-type="species" reg="latinus">latinus</tp:taxon-name-part></tp:taxon-name></italic> sp. nov.; <italic>nici. = <tp:taxon-name><tp:taxon-name-part taxon-name-part-type="genus" reg="Euscorpius">E.</tp:taxon-name-part><tp:taxon-name-part taxon-name-part-type="species" reg="niciensis">niciensis</tp:taxon-name-part></tp:taxon-name></italic> stat. nov.; <italic>stef. = <tp:taxon-name><tp:taxon-name-part taxon-name-part-type="genus" reg="Euscorpius">E.</tp:taxon-name-part><tp:taxon-name-part taxon-name-part-type="species" reg="stefaniae">stefaniae</tp:taxon-name-part></tp:taxon-name></italic> sp. nov.; <italic>trej. = <tp:taxon-name><tp:taxon-name-part taxon-name-part-type="genus" reg="Euscorpius">E.</tp:taxon-name-part><tp:taxon-name-part taxon-name-part-type="species" reg="trejaensis">trejaensis</tp:taxon-name-part></tp:taxon-name></italic> sp. nov.</p></caption><table id="TID0EFUBI" rules="all"><tbody><tr><th rowspan="2" colspan="1">T count</th><th rowspan="1" colspan="5"><abbrev xmlns:xlink="http://www.w3.org/1999/xlink" xlink:title="trichobothria on the pedipalp patella ventral surface" id="ABBRID0ED6BG" xlink:type="simple">Pv</abbrev> %</th><th rowspan="1" colspan="5"><abbrev xmlns:xlink="http://www.w3.org/1999/xlink" xlink:title="trichobothria on pedipalp patella external surface" id="ABBRID0EL6BG" xlink:type="simple">Pe</abbrev>–et %</th></tr><tr><th rowspan="1" colspan="1">
                      <italic>conc.</italic>
                    </th><th rowspan="1" colspan="1">
                      <italic>lati.</italic>
                    </th><th rowspan="1" colspan="1">
                      <italic>nici.</italic>
                    </th><th rowspan="1" colspan="1">
                      <italic>stef.</italic>
                    </th><th rowspan="1" colspan="1">
                      <italic>trej.</italic>
                    </th><th rowspan="1" colspan="1">
                      <italic>conc.</italic>
                    </th><th rowspan="1" colspan="1">
                      <italic>lati.</italic>
                    </th><th rowspan="1" colspan="1">
                      <italic>nici.</italic>
                    </th><th rowspan="1" colspan="1">
                      <italic>stef.</italic>
                    </th><th rowspan="1" colspan="1">
                      <italic>trej.</italic>
                    </th></tr><tr><td rowspan="1" colspan="1">
                      <bold>5</bold>
                    </td><td rowspan="1" colspan="1">–</td><td rowspan="1" colspan="1">–</td><td rowspan="1" colspan="1">–</td><td rowspan="1" colspan="1">–</td><td rowspan="1" colspan="1">–</td><td rowspan="1" colspan="1">5.93</td><td rowspan="1" colspan="1">17.28</td><td rowspan="1" colspan="1">6.67</td><td rowspan="1" colspan="1">10.00</td><td rowspan="1" colspan="1">10.69</td></tr><tr><td rowspan="1" colspan="1">
                      <bold>6</bold>
                    </td><td rowspan="1" colspan="1">–</td><td rowspan="1" colspan="1">–</td><td rowspan="1" colspan="1">–</td><td rowspan="1" colspan="1">–</td><td rowspan="1" colspan="1">2.65</td><td rowspan="1" colspan="1">83.90</td><td rowspan="1" colspan="1">79.01</td><td rowspan="1" colspan="1">81.67</td><td rowspan="1" colspan="1">83.33</td><td rowspan="1" colspan="1">83.02</td></tr><tr><td rowspan="1" colspan="1">
                      <bold>7</bold>
                    </td><td rowspan="1" colspan="1">7.63</td><td rowspan="1" colspan="1">39.68</td><td rowspan="1" colspan="1">2.78</td><td rowspan="1" colspan="1">13.33</td><td rowspan="1" colspan="1">34.07</td><td rowspan="1" colspan="1">9.32</td><td rowspan="1" colspan="1">1.23</td><td rowspan="1" colspan="1">11.67</td><td rowspan="1" colspan="1">5.00</td><td rowspan="1" colspan="1">4.40</td></tr><tr><td rowspan="1" colspan="1">
                      <bold>8</bold>
                    </td><td rowspan="1" colspan="1">65.25</td><td rowspan="1" colspan="1">60.32</td><td rowspan="1" colspan="1">25.00</td><td rowspan="1" colspan="1">81.67</td><td rowspan="1" colspan="1">61.95</td><td rowspan="1" colspan="1">–</td><td rowspan="1" colspan="1">–</td><td rowspan="1" colspan="1">–</td><td rowspan="1" colspan="1">–</td><td rowspan="1" colspan="1">–</td></tr><tr><td rowspan="1" colspan="1">
                      <bold>9</bold>
                    </td><td rowspan="1" colspan="1">27.12</td><td rowspan="1" colspan="1">–</td><td rowspan="1" colspan="1">68.89</td><td rowspan="1" colspan="1">3.33</td><td rowspan="1" colspan="1">1.33</td><td rowspan="1" colspan="1">–</td><td rowspan="1" colspan="1">–</td><td rowspan="1" colspan="1">–</td><td rowspan="1" colspan="1">–</td><td rowspan="1" colspan="1">–</td></tr><tr><td rowspan="1" colspan="1">
                      <bold>10</bold>
                    </td><td rowspan="1" colspan="1">–</td><td rowspan="1" colspan="1">–</td><td rowspan="1" colspan="1">3.33</td><td rowspan="1" colspan="1">–</td><td rowspan="1" colspan="1">–</td><td rowspan="1" colspan="1">–</td><td rowspan="1" colspan="1">–</td><td rowspan="1" colspan="1">–</td><td rowspan="1" colspan="1">–</td><td rowspan="1" colspan="1">–</td></tr><tr><td rowspan="1" colspan="1">
                      <bold>Average</bold>
                    </td><td rowspan="1" colspan="1">
                      <bold>8.19</bold>
                    </td><td rowspan="1" colspan="1">
                      <bold>7.60</bold>
                    </td><td rowspan="1" colspan="1">
                      <bold>8.73</bold>
                    </td><td rowspan="1" colspan="1">
                      <bold>7.90</bold>
                    </td><td rowspan="1" colspan="1">
                      <bold>7.62</bold>
                    </td><td rowspan="1" colspan="1">
                      <bold>6.03</bold>
                    </td><td rowspan="1" colspan="1">
                      <bold>5.79</bold>
                    </td><td rowspan="1" colspan="1">
                      <bold>6.05</bold>
                    </td><td rowspan="1" colspan="1">
                      <bold>5.95</bold>
                    </td><td rowspan="1" colspan="1">
                      <bold>5.90</bold>
                    </td></tr></tbody></table></table-wrap><fig id="F32" position="float" orientation="portrait"><object-id xmlns:xlink="http://www.w3.org/1999/xlink" content-type="doi" xlink:type="simple">10.3897/zookeys.1100.78979.figure32</object-id><object-id xmlns:xlink="http://www.w3.org/1999/xlink" content-type="arpha" xlink:type="simple">1EB6294B-4502-5947-BE06-C023DE74A6AE</object-id><label>Figure 32.</label><caption><p>Maps of the known geographic ranges of the species treated herein.</p></caption><graphic xmlns:xlink="http://www.w3.org/1999/xlink" xlink:href="zookeys-1100-117_article-78979__-g032.jpg" position="float" orientation="portrait" xlink:type="simple" id="oo_684459.jpg"><uri content-type="original_file" xlink:type="simple">https://binary.pensoft.net/fig/684459</uri></graphic></fig></tp:treatment-sec><ref-list><ref id="B7"><mixed-citation xmlns:xlink="http://www.w3.org/1999/xlink" xlink:type="simple"><person-group><name name-style="western"><surname>Koch</surname><given-names>CL</given-names></name></person-group> (<year>1841</year>) <article-title>Die Arachniden. Nürnberg. C. H.</article-title><source>Zeh’schen Buchhandlung</source><volume>8</volume>: <fpage>1</fpage>–<lpage>114</lpage>.</mixed-citation></ref><ref id="B16"><mixed-citation xmlns:xlink="http://www.w3.org/1999/xlink" xlink:type="simple"><person-group><name name-style="western"><surname>Tropea</surname><given-names>G</given-names></name></person-group> (<year>2013</year>) <article-title>Reconsideration of the taxonomy of <italic><tp:taxon-name><tp:taxon-name-part taxon-name-part-type="genus">Euscorpius</tp:taxon-name-part><tp:taxon-name-part taxon-name-part-type="species">tergestinus</tp:taxon-name-part></tp:taxon-name></italic> (<tp:taxon-name><tp:taxon-name-part taxon-name-part-type="order">Scorpiones</tp:taxon-name-part></tp:taxon-name>: <tp:taxon-name><tp:taxon-name-part taxon-name-part-type="family">Euscorpiidae</tp:taxon-name-part></tp:taxon-name>).</article-title><source><tp:taxon-name><tp:taxon-name-part taxon-name-part-type="genus">Euscorpius</tp:taxon-name-part></tp:taxon-name></source><volume>162</volume>(<issue>162</issue>): <fpage>1</fpage>–<lpage>23</lpage>. <ext-link xlink:type="simple" ext-link-type="doi" xlink:href="10.18590/euscorpius.2013.vol2013.iss162.1">https://doi.org/10.18590/euscorpius.2013.vol2013.iss162.1</ext-link></mixed-citation></ref><ref id="B17"><mixed-citation xmlns:xlink="http://www.w3.org/1999/xlink" xlink:type="simple"><person-group><name name-style="western"><surname>Tropea</surname><given-names>G</given-names></name></person-group> (<year>2017</year>) <article-title>Reconsideration of some populations of <italic><tp:taxon-name><tp:taxon-name-part taxon-name-part-type="genus">Euscorpius</tp:taxon-name-part><tp:taxon-name-part taxon-name-part-type="species">sicanus</tp:taxon-name-part></tp:taxon-name></italic> complex in Italy (<tp:taxon-name><tp:taxon-name-part taxon-name-part-type="order">Scorpiones</tp:taxon-name-part></tp:taxon-name>: <tp:taxon-name><tp:taxon-name-part taxon-name-part-type="family">Euscorpiidae</tp:taxon-name-part></tp:taxon-name>).</article-title><source><tp:taxon-name><tp:taxon-name-part taxon-name-part-type="class">Arachnida</tp:taxon-name-part></tp:taxon-name></source><volume>11</volume>: <fpage>2</fpage>–<lpage>60</lpage>.</mixed-citation></ref><ref id="B12"><mixed-citation xmlns:xlink="http://www.w3.org/1999/xlink" xlink:type="simple"><person-group><name name-style="western"><surname>Salomone</surname><given-names>N</given-names></name><name name-style="western"><surname>Vignoli</surname><given-names>V</given-names></name><name name-style="western"><surname>Frati</surname><given-names>F</given-names></name><name name-style="western"><surname>Bernini</surname><given-names>F</given-names></name></person-group> (<year>2007</year>) <article-title>Species boundaries and phylogeography of the “<italic><tp:taxon-name><tp:taxon-name-part taxon-name-part-type="genus">Euscorpius</tp:taxon-name-part><tp:taxon-name-part taxon-name-part-type="species">carpathicus</tp:taxon-name-part></tp:taxon-name></italic> complex” (<tp:taxon-name><tp:taxon-name-part taxon-name-part-type="order">Scorpiones</tp:taxon-name-part></tp:taxon-name>: <tp:taxon-name><tp:taxon-name-part taxon-name-part-type="family">Euscorpiidae</tp:taxon-name-part></tp:taxon-name>) in Italy.</article-title><source>Molecular Phylogenetics and Evolution</source><volume>43</volume>(<issue>2</issue>): <fpage>502</fpage>–<lpage>514</lpage>. <ext-link xlink:type="simple" ext-link-type="doi" xlink:href="10.1016/j.ympev.2006.08.023">https://doi.org/10.1016/j.ympev.2006.08.023</ext-link></mixed-citation></ref><ref id="B3"><mixed-citation xmlns:xlink="http://www.w3.org/1999/xlink" xlink:type="simple"><person-group><name name-style="western"><surname>Gantenbein</surname><given-names>B</given-names></name><name name-style="western"><surname>Fet</surname><given-names>V</given-names></name><name name-style="western"><surname>Largiader</surname><given-names>CR</given-names></name><name name-style="western"><surname>Scholl</surname><given-names>A</given-names></name></person-group> (<year>1999</year>) <article-title>First DNA phylogeny of <italic><tp:taxon-name><tp:taxon-name-part taxon-name-part-type="genus">Euscorpius</tp:taxon-name-part></tp:taxon-name></italic> Thorell, 1876 (<tp:taxon-name><tp:taxon-name-part taxon-name-part-type="order">Scorpiones</tp:taxon-name-part></tp:taxon-name>: <tp:taxon-name><tp:taxon-name-part taxon-name-part-type="family">Euscorpiidae</tp:taxon-name-part></tp:taxon-name>) and its bearing on taxonomy and biogeography of this genus.</article-title><source>Biogeographica</source><volume>75</volume>: <fpage>49</fpage>–<lpage>65</lpage>. <ext-link xlink:type="simple" ext-link-type="uri" xlink:href="http://www.science.marshall.edu/fet/euscorpius/fetpubl/Gantenbein%20et%20al_1999%20Euscorpius.pdf">http://www.science.marshall.edu/fet/euscorpius/fetpubl/Gantenbein%20et%20al_1999%20Euscorpius.pdf</ext-link></mixed-citation></ref><ref id="B10"><mixed-citation xmlns:xlink="http://www.w3.org/1999/xlink" xlink:type="simple"><person-group><name name-style="western"><surname>Parmakelis</surname><given-names>A</given-names></name><name name-style="western"><surname>Kotsakiozi</surname><given-names>P</given-names></name><name name-style="western"><surname>Stathi</surname><given-names>I</given-names></name><name name-style="western"><surname>Poulikarakou</surname><given-names>S</given-names></name><name name-style="western"><surname>Fet</surname><given-names>V</given-names></name></person-group> (<year>2013</year>) <article-title>Hidden diversity of <italic><tp:taxon-name><tp:taxon-name-part taxon-name-part-type="genus">Euscorpius</tp:taxon-name-part></tp:taxon-name></italic> (<tp:taxon-name><tp:taxon-name-part taxon-name-part-type="order">Scorpiones</tp:taxon-name-part></tp:taxon-name>: <tp:taxon-name><tp:taxon-name-part taxon-name-part-type="family">Euscorpiidae</tp:taxon-name-part></tp:taxon-name>) in Greece revealed by multilocus species-delimitation approaches. Biological Journal of the Linnean Society.</article-title><source>Linnean Society of London</source><volume>110</volume>(<issue>4</issue>): <fpage>728</fpage>–<lpage>748</lpage>. <ext-link xlink:type="simple" ext-link-type="doi" xlink:href="10.1111/bij.12170">https://doi.org/10.1111/bij.12170</ext-link></mixed-citation></ref></ref-list></tp:taxon-treatment>
